# Supplementary material for: The effect of social participation on depressive symptoms in older women adults in China: A tracking survey database
Source: PLoS One. 2025 May 8;20(5):e0322903. doi: 10.1371/journal.pone.0322903 (PMC12061400; doi:10.1371/journal.pone.0322903)
Supplement: S1 Dataset — (XLS) [file pone.0322903.s001.xls]

## Sheet: Sheet1
SocialParticipation	Depressivesymptoms	Spouse	Education	Placeofresidence	PensionInsurance	HealthInsurance	SelfratedHealth	Smoking	Drinking	Income	FinancialSupport	EmotionalSupport	CaringSuppor	socity relation	Lifesatisfaction
0	6	1	1	0	1	1	0	0	0	0	1	1	1	0	1
0	10	1	1	0	1	1	0	0	0	4	1	0	0	1	1
0	11	1	1	0	1	1	0	0	0	4.58625	0	1	1	0	1
1	14	1	1	0	1	1	0	0	0	4.52244	1	1	1	1	0
0	15	0	1	0	1	0	0	0	0	4.07555	0	1	1	1	1
0	16	1	1	0	1	1	0	0	0	4.11561	1	0	0	1	1
0	11	0	1	0	1	1	0	0	0	4.60746	1	1	1	1	0
0	9	0	1	1	1	1	0	0	0	0	0	0	1	0	1
1	3	0	1	1	0	1	0	0	0	3.25527	1	0	1	1	1
0	3	1	1	1	1	1	0	0	0	0	1	1	1	1	1
1	7	1	1	0	1	1	0	0	0	3.76343	1	1	1	0	1
0	10	1	1	0	1	0	0	0	0	3.11394	0	0	1	0	0
0	26	1	2	0	1	1	0	0	0	3.87622	1	0	1	1	0
0	7	0	2	0	1	1	0	0	0	3.30103	1	0	1	1	1
1	18	0	1	0	1	1	0	0	0	4.49276	1	1	0	1	0
0	14	0	1	0	1	0	0	0	0	3.41497	1	1	1	1	1
0	14	0	1	0	1	1	0	0	0	4	1	1	1	1	1
0	5	0	1	0	0	0	0	0	0	0	0	0	1	1	1
0	20	0	1	0	1	1	0	0	0	2.85733	1	0	1	1	0
0	6	1	1	0	1	1	0	0	0	4.7814	1	0	0	1	1
0	28	0	2	0	1	1	0	0	0	0	1	1	1	0	0
0	3	0	2	0	1	1	0	0	0	0	1	1	1	1	1
0	10	0	2	1	0	1	0	0	0	3.86153	1	1	1	0	1
0	17	1	2	0	1	1	0	0	0	3.95424	1	1	0	1	1
1	19	1	1	0	1	1	0	0	1	4.62263	0	1	1	0	0
0	7	1	2	0	1	1	0	0	0	4.40398	1	0	1	1	1
0	8	0	1	0	1	1	0	0	0	4.93676	1	1	1	0	1
0	15	0	2	0	1	1	0	0	1	3.69897	1	1	1	1	1
0	8	0	1	0	1	1	1	1	0	4.54108	1	1	1	1	1
1	8	0	1	0	1	1	0	1	0	4.30428	1	1	0	1	1
0	15	1	2	0	1	1	0	1	0	4.34439	1	1	0	1	1
0	5	1	1	0	1	1	0	0	1	4.62788	1	1	1	1	1
0	21	1	1	0	1	1	0	0	1	0	1	1	1	0	1
0	15	0	1	0	1	1	0	0	0	3.85522	1	1	1	0	1
0	27	1	1	0	1	1	0	0	0	3.82282	0	1	1	1	1
0	6	1	1	0	1	1	0	0	1	4.45811	0	0	1	0	1
0	2	1	1	0	1	1	0	0	0	4.38021	1	1	0	1	1
0	12	0	1	0	1	1	0	0	0	4.30496	1	0	1	0	1
0	18	0	1	0	1	1	0	0	0	4.59106	1	1	1	0	0
1	12	0	2	0	1	1	0	0	0	4.55811	1	1	1	0	1
0	17	1	1	0	1	1	0	0	0	4.46982	1	1	0	0	1
0	6	1	2	0	1	1	0	0	0	2.19033	1	1	1	1	1
0	15	0	1	0	1	1	0	0	0	4.56914	1	1	1	1	1
0	14	1	1	0	1	1	0	0	0	4.61278	1	1	1	1	1
1	13	1	1	0	1	1	0	0	0	3.73719	1	1	1	1	1
0	3	1	2	0	0	1	0	0	0	3.56158	1	1	0	1	1
0	14	0	1	0	0	1	0	0	0	4.74382	1	1	1	1	1
0	11	0	1	0	1	1	0	0	1	4.31175	0	1	1	1	1
1	21	0	2	0	1	1	0	0	0	4.22272	1	0	1	1	0
0	18	1	2	0	1	1	0	0	0	4.12385	0	0	1	0	1
0	4	0	2	0	1	1	0	0	0	3.20412	1	1	1	1	1
1	0	0	1	0	1	1	0	0	0	3.78533	1	1	0	1	1
0	13	1	1	0	1	1	0	0	1	3.99826	1	0	0	0	1
1	18	1	1	0	1	1	1	0	0	4.8202	1	1	1	1	1
1	5	1	1	0	1	1	1	0	0	3.92942	1	1	0	1	1
0	23	1	1	0	1	1	0	0	0	3.5682	1	0	0	1	1
1	6	1	1	0	1	1	0	0	1	4.83689	1	1	1	1	0
1	14	1	1	0	1	1	0	0	0	4.44248	1	1	1	1	1
0	0	1	1	0	1	1	1	0	0	4.18752	1	0	1	0	1
0	6	1	3	0	1	1	0	0	0	4.55267	1	1	1	1	1
1	12	0	2	0	1	1	0	0	1	3.65321	1	1	1	1	1
1	13	1	1	0	1	1	1	0	0	3.75587	1	0	0	1	1
0	29	0	1	1	1	1	0	0	0	2.82607	1	1	1	0	0
0	13	1	2	0	1	1	0	0	1	4.05385	1	0	1	1	1
0	3	0	1	0	0	1	1	0	0	4.33244	1	1	1	0	1
1	24	1	1	0	1	1	0	0	0	4.23805	1	0	0	0	0
0	26	1	2	0	1	1	0	0	0	3.16137	1	1	1	1	0
0	14	0	1	0	1	1	0	0	0	4.30963	1	1	1	1	1
0	19	1	1	0	1	1	0	0	0	3.54407	1	1	1	1	1
1	18	0	1	0	1	1	1	0	0	4.66276	1	0	0	1	1
0	15	1	2	0	1	1	0	0	0	4.40002	1	1	1	1	1
0	30	1	1	1	1	1	0	0	0	4.22167	1	0	1	0	0
0	28	0	1	0	1	1	0	0	0	2.47712	1	1	1	0	0
0	14	1	2	0	1	1	0	0	0	4.58602	1	1	1	1	1
0	25	1	1	0	1	1	0	0	0	2.60206	1	1	1	1	1
0	3	0	2	0	1	1	0	0	0	3.70586	1	1	1	1	1
0	17	1	1	0	1	1	0	0	1	3.07918	1	1	1	0	1
1	23	1	2	0	1	0	0	0	0	0	1	1	1	0	0
0	26	0	1	0	1	1	0	0	0	3.04139	1	1	0	0	1
0	7	0	1	0	1	1	1	0	1	3.37291	1	0	0	0	1
0	0	0	1	0	1	1	0	0	1	4.17609	1	0	0	1	1
0	12	1	1	1	1	1	0	0	0	4.40483	1	1	1	1	0
0	15	0	2	0	1	1	0	0	0	3.5682	1	0	0	0	1
0	19	0	1	0	1	1	0	0	0	0	1	1	0	0	1
0	5	0	1	0	1	1	0	0	0	3.78533	1	1	1	0	0
0	14	1	1	0	1	1	1	0	0	3.52634	1	1	0	1	0
1	6	1	2	1	0	1	0	0	0	0	1	1	1	1	1
1	0	1	3	1	0	1	0	0	0	0	1	1	0	0	1
1	0	0	3	1	0	1	1	0	0	0	1	1	0	1	1
0	8	1	3	1	0	1	0	0	0	4	0	1	0	1	1
0	9	1	2	1	0	0	1	0	0	0	1	0	0	0	1
1	10	1	3	1	0	1	0	0	0	1.17609	1	1	0	0	1
1	15	1	2	1	1	1	0	0	0	3.60206	1	1	0	1	0
0	6	1	1	0	0	1	1	0	1	3.75587	1	1	1	1	1
0	1	1	2	0	1	1	1	0	0	4.47276	1	0	1	1	1
0	12	0	1	0	0	1	0	0	0	6.00046	1	1	0	1	1
0	0	0	2	0	1	1	1	0	0	4.20412	0	0	1	1	1
0	18	1	2	0	1	1	0	0	1	2.69897	1	1	0	0	1
1	16	0	2	0	0	1	0	0	0	3.98511	1	1	0	1	1
0	5	1	3	1	0	1	0	0	0	0	1	1	1	1	1
0	13	1	2	1	1	1	0	0	0	5.8451	1	1	1	1	1
0	5	1	1	1	1	1	0	0	0	2.69897	1	1	1	0	1
1	9	0	2	1	1	1	0	0	0	0	1	1	1	1	1
1	0	0	3	1	0	1	1	0	0	4.30103	0	0	1	0	1
0	8	0	2	0	1	1	1	0	0	0	1	1	1	1	1
1	11	1	2	0	1	1	0	0	0	3.69897	0	0	1	1	1
1	21	1	2	0	1	1	0	0	0	4.38021	1	1	1	1	0
0	3	0	1	0	1	1	1	0	0	3.77815	1	1	1	1	1
1	8	0	1	1	1	1	0	0	0	3.95424	1	1	1	1	1
1	14	0	1	0	1	1	0	0	0	0	1	1	1	1	1
1	8	1	2	0	1	1	0	0	0	4.69897	0	1	1	1	1
1	22	1	2	1	1	1	0	0	0	2	1	0	1	1	1
1	18	0	2	0	1	1	0	0	0	2.60206	1	1	1	1	1
0	14	1	2	0	0	1	0	0	0	4.30168	1	1	1	0	1
0	0	1	3	0	1	1	0	0	0	4.30103	0	1	1	1	1
0	2	1	2	0	1	1	1	0	0	3.60206	1	1	1	1	1
1	24	0	1	0	1	1	0	0	0	5.24341	1	1	1	0	0
1	11	0	3	0	1	1	0	0	0	4.47712	0	1	1	1	1
1	9	1	3	0	1	1	0	0	0	4.83822	1	1	1	1	1
1	28	1	2	0	1	1	0	0	0	3.17609	1	1	1	1	0
0	14	0	1	0	0	1	0	0	0	4	1	1	1	0	1
1	12	0	1	0	1	1	0	0	0	4.01703	0	1	1	1	1
1	6	1	1	0	1	1	0	0	0	3	1	1	0	1	1
0	15	0	1	0	1	1	0	0	0	3.47712	1	1	1	1	1
0	18	1	2	0	0	1	0	0	0	4.90472	1	1	0	0	1
0	5	1	2	0	1	0	1	0	0	4.34635	1	1	1	0	1
1	15	1	2	0	1	1	0	0	0	2.95424	1	1	1	0	1
0	3	0	1	0	1	1	0	0	0	3.04139	1	1	0	1	1
1	4	0	1	0	1	1	0	0	0	0	0	0	1	0	1
1	0	0	1	0	0	1	1	0	0	3.81823	0	1	1	1	1
0	24	1	1	0	1	1	0	0	0	4.40097	1	1	1	1	0
1	5	0	2	0	1	1	1	0	0	4.48144	1	1	1	1	1
0	4	0	1	0	0	1	0	0	1	4.62685	1	1	1	1	1
0	15	0	1	0	1	1	0	0	0	3.75587	1	1	1	1	1
0	6	1	1	0	1	1	0	0	0	3.90309	1	1	1	1	1
0	9	1	2	0	1	1	0	0	0	4.3543	1	1	1	1	1
0	4	1	1	0	1	1	0	0	0	4.51108	1	1	1	1	1
0	8	0	1	0	1	1	0	0	0	4.10037	1	1	1	1	1
1	5	0	1	0	1	1	0	0	0	3.49831	1	1	1	1	1
1	13	0	1	1	1	1	0	0	0	4.50515	1	1	1	1	1
1	9	1	1	1	1	1	0	0	0	2.30103	1	1	1	1	1
0	3	0	1	0	1	1	0	0	0	4.19312	0	1	1	1	1
0	3	0	1	0	1	1	0	0	0	4.07918	1	0	0	1	1
0	3	1	2	1	1	1	0	0	0	0	1	1	1	1	1
0	17	1	1	1	1	1	0	0	0	4.30103	1	1	1	1	1
0	2	0	1	0	1	1	0	0	0	5.00839	1	1	1	1	1
1	6	0	1	0	1	1	0	1	0	3.87506	1	1	1	1	1
0	0	0	1	0	1	1	0	0	0	4.54407	1	1	1	0	1
1	8	0	1	0	1	1	1	0	0	4.18332	1	1	1	1	1
0	6	0	1	0	0	0	0	0	0	4.00389	1	0	1	1	1
0	20	1	1	0	1	1	0	0	0	3.69461	1	0	1	0	1
0	16	1	1	0	0	1	0	0	0	0	1	1	0	0	1
1	27	0	1	0	0	1	0	0	0	0	1	1	1	0	1
0	14	1	1	0	1	1	0	0	0	2.47712	1	0	0	1	0
1	15	1	2	0	1	1	0	0	0	4.30449	1	0	0	1	1
0	6	0	1	0	1	1	0	0	0	3.34242	1	1	0	1	1
1	6	1	2	0	1	1	1	0	0	0	1	0	0	1	1
1	6	1	1	0	1	1	0	0	0	4	1	0	1	0	1
0	1	1	2	0	1	1	0	0	0	0	1	0	0	1	1
0	6	1	2	0	1	1	0	0	0	4.13354	1	1	0	1	1
0	7	1	2	0	1	1	0	0	0	4.90407	0	0	0	1	1
0	7	1	1	0	1	1	0	0	1	4.51055	0	1	1	0	1
0	21	1	1	0	1	1	0	0	0	4.34321	1	1	1	1	1
0	14	0	2	0	1	0	0	0	0	4.70927	0	0	1	1	1
0	0	0	1	0	1	1	0	0	0	4.26717	1	1	1	1	0
0	22	1	2	0	1	1	0	0	0	4.77815	1	1	0	1	1
0	2	0	1	0	1	1	1	0	1	2.69897	1	0	1	0	1
1	20	1	1	0	1	1	0	0	0	4.17898	0	1	1	1	1
0	12	0	1	0	1	1	0	0	0	0	1	1	1	1	1
0	5	1	1	0	1	1	1	0	1	2.65321	1	0	0	0	1
0	23	0	1	0	1	1	1	0	0	0	1	1	1	0	0
0	6	1	1	0	1	1	0	0	0	0	1	1	1	1	1
1	6	0	1	0	1	1	0	0	0	0	1	1	1	0	1
1	0	1	2	1	1	1	0	0	0	3.41497	1	1	1	0	1
1	4	0	1	0	1	1	1	0	0	0	1	1	0	1	1
1	0	0	1	0	1	1	0	0	0	0	1	1	0	1	1
1	0	1	2	0	1	1	0	0	0	0	1	1	1	1	1
0	8	0	1	0	1	1	0	0	0	0	1	1	0	0	1
0	0	0	1	0	1	1	1	0	0	0	1	1	1	1	1
0	3	0	1	0	1	1	0	0	0	0	1	1	1	1	1
1	13	0	1	0	1	1	0	0	0	0	1	1	1	1	1
0	6	1	1	0	1	1	1	0	0	3.81425	0	0	0	1	1
0	6	1	2	0	1	1	0	0	1	4.21748	1	1	0	1	1
1	0	1	1	0	1	1	1	0	0	4.70757	1	1	1	1	1
1	6	1	1	0	1	1	0	0	0	0	1	1	1	1	1
1	15	0	2	0	1	1	0	0	0	2	1	1	1	0	1
1	19	0	1	0	1	1	0	0	0	3.30103	1	1	1	1	1
0	0	0	1	0	1	1	1	0	0	3.59106	1	1	0	1	1
0	27	0	1	0	1	1	0	0	0	4.23045	1	1	1	1	1
1	0	0	1	0	1	1	1	0	0	3.69897	1	1	1	1	0
1	0	0	2	0	1	1	0	0	1	3.38739	1	1	1	1	1
1	12	1	1	0	1	1	1	0	0	0	1	1	1	1	1
1	7	1	2	0	1	1	0	0	0	4.33244	1	1	0	1	1
1	23	0	1	0	1	1	0	0	0	0	1	1	1	1	1
1	10	1	3	0	1	1	0	0	0	4.47712	1	1	0	1	1
0	7	1	2	0	1	1	0	0	0	3.30103	1	1	1	1	1
1	0	0	1	0	1	0	1	0	0	1.98227	1	0	0	1	1
1	6	0	2	0	1	1	0	0	1	3.0607	1	1	0	1	1
1	9	0	2	0	1	1	0	0	0	0	1	0	0	1	1
1	9	1	2	0	1	1	0	0	0	5.08229	1	1	0	0	1
0	6	1	2	0	1	1	0	0	0	3.50515	1	1	1	1	1
0	7	0	1	0	0	1	0	0	0	0	1	1	1	1	1
0	18	1	1	0	1	1	0	0	0	2.47712	1	0	1	1	1
0	20	0	1	0	1	1	0	0	0	1.69897	1	1	1	1	1
1	0	0	1	0	0	1	0	0	0	3.60206	0	1	0	0	0
0	1	0	1	1	1	1	1	0	0	3.89209	0	1	1	1	1
1	18	0	1	0	1	1	0	0	0	0	1	0	1	1	1
0	4	0	1	0	1	1	0	0	0	4.09342	1	0	1	1	1
0	7	0	1	1	1	1	0	0	0	0	1	0	1	1	1
1	4	0	2	0	1	1	0	0	0	4.01912	1	1	1	1	1
0	7	0	1	0	1	1	1	0	0	3.87795	1	1	1	1	1
0	15	0	1	0	1	1	0	0	0	4.54407	1	0	0	1	0
1	6	1	2	0	0	1	0	0	0	2.38021	1	1	0	1	1
1	27	0	1	0	0	1	0	0	0	4.47712	1	1	1	1	0
1	0	0	3	0	1	1	0	0	0	3.23223	1	0	0	1	0
0	17	1	2	0	1	1	0	0	0	0	1	1	0	1	1
0	12	1	1	0	1	1	0	0	0	4	1	1	0	1	1
1	17	1	2	0	1	1	0	0	0	4.90309	1	1	0	1	1
1	8	0	2	0	1	1	0	0	0	0	1	1	0	1	1
0	16	1	2	0	1	1	0	0	1	3.17609	1	1	1	1	1
1	6	0	1	0	1	1	0	0	0	4.60206	1	1	1	1	1
1	14	1	2	0	1	1	0	0	0	0	1	1	0	1	1
0	15	1	2	0	1	1	0	0	0	4.95424	1	0	1	1	1
1	13	0	2	0	1	1	0	0	0	0	1	1	1	0	1
0	5	0	1	1	1	1	0	0	0	0	1	1	1	1	0
0	14	1	2	0	1	1	0	0	0	0	1	0	1	1	1
1	16	1	3	1	1	1	0	0	1	2.30103	1	1	0	0	1
1	23	1	1	0	1	1	0	0	1	2.87506	1	0	1	0	0
0	14	0	2	0	1	1	0	0	0	3.69897	1	0	1	1	1
1	24	0	1	0	1	1	0	0	0	4.66699	1	0	1	0	0
1	20	1	2	0	1	1	0	0	0	0	1	1	0	0	0
1	7	1	2	1	1	1	0	0	1	4.02119	0	0	1	1	1
1	1	1	3	0	1	1	0	0	0	3.40654	1	0	0	1	1
1	19	1	1	0	1	1	0	0	1	0	1	0	0	1	0
0	3	0	1	0	1	1	0	0	0	5.13545	1	0	1	0	1
0	19	0	1	0	1	1	0	0	0	4.46982	1	1	1	0	1
0	14	1	1	0	1	1	0	0	0	4.66932	1	1	1	0	1
0	22	0	1	0	1	1	0	0	0	3.77815	1	1	1	1	1
0	9	0	1	0	0	1	1	0	0	0	1	0	1	0	1
1	9	0	2	0	1	1	0	0	0	3.95424	1	1	0	0	1
1	15	0	1	0	1	1	0	0	0	3.30103	1	1	1	1	1
0	7	0	2	0	1	1	0	0	0	4	1	1	1	1	1
0	24	0	1	0	1	1	0	0	1	4.61331	1	1	1	0	1
0	16	0	1	0	1	1	1	0	0	4.08991	1	0	1	1	0
1	5	0	3	0	1	1	1	0	0	3.44716	1	1	1	0	1
0	6	0	1	0	1	1	0	0	0	0	1	1	0	0	1
0	10	0	1	0	1	1	0	0	0	0	1	1	1	0	1
1	18	0	1	0	1	1	0	0	0	5.1176	1	0	0	1	1
0	9	1	1	0	1	1	0	0	0	5.20412	1	1	0	1	1
0	20	1	1	0	1	1	1	0	0	3.94077	1	1	0	0	1
1	5	0	2	0	1	1	0	0	0	3.64345	0	0	1	0	0
0	17	1	2	0	1	1	0	0	0	3.86332	0	1	1	1	1
1	17	0	1	0	1	1	1	0	1	3.30103	1	1	0	1	1
1	23	0	2	0	1	1	1	0	0	3.6902	1	1	0	1	1
0	11	0	1	0	1	1	0	0	0	4.34596	1	1	1	0	1
1	11	1	1	0	1	1	0	0	0	3.85733	1	1	1	1	1
0	21	1	2	0	1	1	0	0	0	3.61805	1	1	1	0	0
0	4	0	2	0	1	1	0	0	1	3.77012	1	1	1	1	1
1	14	0	2	0	1	1	0	0	1	5.08027	1	1	1	0	1
1	7	1	1	0	0	1	0	0	1	3.20412	1	0	0	1	0
1	6	0	2	0	1	1	0	0	1	3.05423	1	0	0	1	1
0	14	0	1	0	1	1	0	0	0	3.71767	1	1	0	1	1
0	17	0	2	1	1	1	0	0	0	0	1	1	0	0	1
0	13	1	2	0	1	1	1	0	0	2.96379	1	0	1	0	1
0	1	1	1	0	1	1	0	0	0	3.35218	1	0	0	0	1
1	10	0	2	0	0	1	0	0	1	2.30103	1	1	0	0	1
0	20	0	2	0	1	1	0	0	0	3.5563	1	0	0	0	0
0	21	1	1	0	0	1	0	0	0	2.56961	1	0	0	1	0
0	26	0	2	0	0	1	0	0	0	4.02119	1	1	0	1	1
0	11	1	1	0	1	1	0	0	0	3.63548	1	1	0	0	1
0	4	1	1	1	1	1	0	0	1	3.4624	0	1	0	0	1
0	13	0	1	0	1	1	0	0	1	3.6721	1	1	0	0	1
0	0	0	1	0	1	1	0	0	0	3.716	1	1	1	1	1
1	20	1	2	0	1	1	0	0	0	3.20412	1	0	0	0	1
0	14	0	2	0	0	1	0	0	0	4.09342	1	0	1	1	1
0	26	0	1	0	1	1	0	0	1	3.68124	1	1	1	1	0
1	28	0	2	0	1	1	0	0	0	3.28103	1	0	0	1	1
0	12	0	2	1	1	1	0	0	0	4.03663	1	0	1	0	1
1	11	0	1	1	1	1	0	0	0	2.97772	1	0	0	1	1
0	30	1	2	0	0	1	0	0	0	3.37961	1	1	1	1	0
1	19	0	1	0	1	1	0	0	0	0	1	1	0	1	0
0	13	0	1	0	1	1	0	0	0	3.59106	1	1	0	1	1
0	19	1	1	0	1	1	0	0	0	3.81823	1	1	0	1	0
0	0	0	1	1	1	1	0	0	0	3.02119	1	0	1	1	1
1	24	1	1	0	0	1	0	0	0	0	1	1	1	1	1
0	6	0	1	0	1	1	0	0	0	4	0	0	1	1	1
1	17	1	2	0	0	1	0	0	1	4.65944	1	1	0	1	1
0	3	1	3	0	1	1	0	0	0	3.14613	1	1	0	1	1
1	19	1	1	0	1	1	0	0	0	4.30707	0	0	1	1	1
0	0	1	2	0	1	1	0	0	0	2.77815	0	0	1	1	1
0	26	1	2	0	1	1	0	0	0	4.60531	1	1	1	1	0
0	0	0	2	0	1	1	0	0	0	4.97405	0	1	1	0	1
1	2	0	2	0	1	1	0	0	0	4.60638	1	1	1	1	1
1	12	0	1	0	1	1	1	0	0	3.38021	1	0	1	1	0
0	6	0	2	0	1	1	0	0	0	3.7332	1	1	1	1	1
0	3	1	2	0	1	1	0	0	0	4.54158	0	0	1	1	1
1	0	1	1	0	0	1	0	0	0	4.69897	0	1	1	1	1
0	2	0	2	0	1	1	1	0	0	3.86923	1	1	1	1	1
0	9	0	1	0	1	1	0	0	0	4.08027	1	1	0	1	1
0	5	1	2	0	0	1	0	0	0	4.93247	1	1	0	1	1
0	23	0	3	0	1	1	0	0	0	4.3075	0	0	0	1	0
1	0	1	2	0	0	1	0	0	0	4.23045	1	1	0	0	1
1	0	1	2	0	0	1	0	0	0	4.30535	0	0	1	1	1
1	6	1	2	0	0	1	0	0	0	3.79934	1	1	1	1	1
0	7	0	2	0	1	1	1	0	0	3.94448	0	1	0	1	1
1	1	1	1	0	0	1	1	0	0	3.50515	1	1	1	0	1
0	17	0	2	0	0	0	0	0	0	0	1	1	1	1	1
1	0	1	2	0	1	1	0	0	1	0	1	1	1	1	1
1	22	0	2	0	0	0	0	0	0	4.78547	1	1	0	1	1
1	7	1	1	0	0	1	0	0	0	3	0	1	1	0	1
0	10	0	1	0	1	1	0	0	0	4.37671	1	0	1	0	1
1	15	0	1	0	1	1	0	0	1	4.1685	1	0	0	1	1
0	21	1	1	0	1	1	0	0	0	5.02531	1	1	1	1	0
1	0	0	2	0	1	1	0	0	0	4.48323	1	1	0	1	1
0	11	1	2	0	1	1	0	0	0	3.67669	0	0	1	1	1
1	21	1	2	0	1	1	0	0	0	2.65321	1	1	0	1	1
1	18	1	1	0	1	1	0	0	0	3.44716	1	1	0	1	1
0	14	0	1	0	0	1	0	0	0	3.78561	1	0	1	1	1
1	12	0	1	0	1	1	0	0	0	4.61595	1	1	1	1	1
1	27	0	2	0	1	1	0	0	0	4.10721	0	1	1	0	0
1	9	0	4	0	1	1	0	0	1	3.30107	1	1	1	1	1
1	24	0	1	0	1	1	0	0	0	4.04139	1	0	1	1	0
0	6	1	2	1	1	1	0	0	0	4.36661	0	1	0	1	1
0	15	0	1	0	1	1	0	0	1	4.78806	1	1	0	1	1
1	15	0	1	0	1	1	0	0	0	0	1	1	1	1	1
0	24	1	1	0	0	1	0	0	0	1.74819	1	1	1	1	1
1	0	0	1	0	1	1	0	0	0	4.1271	1	1	1	1	0
0	3	0	1	1	1	1	0	0	0	2.75587	1	1	0	1	1
0	2	1	3	0	1	1	0	0	0	1.81291	0	1	1	1	1
1	4	1	1	1	0	1	0	0	1	0	1	1	0	1	1
1	6	1	2	0	1	1	0	0	0	4.63889	1	0	0	1	1
0	24	1	2	0	1	1	0	0	0	3.72591	1	1	1	0	1
0	17	1	2	0	0	1	0	0	0	3.95617	1	1	0	1	1
1	17	1	2	0	0	1	0	0	0	3.90309	1	0	1	0	1
0	16	1	2	0	0	1	0	0	1	3.92117	1	0	0	0	1
1	20	1	2	0	1	1	0	0	0	0	1	0	0	0	1
1	7	0	2	0	1	1	0	0	0	0	1	1	0	1	1
0	14	1	3	0	0	1	0	0	0	3.54158	1	0	0	0	1
1	5	0	1	0	1	1	0	0	0	4.44529	1	1	1	0	1
1	1	1	1	0	1	1	1	0	0	2.79239	1	0	1	1	1
1	8	0	1	0	1	1	0	0	0	2.5563	1	1	0	1	1
1	19	1	1	0	1	1	0	0	0	4.80618	1	1	0	1	0
1	26	1	2	0	1	1	0	0	0	3.15836	1	1	0	0	0
1	15	0	2	0	1	1	1	0	1	3.78247	1	1	0	0	1
0	1	1	1	0	1	1	0	0	0	3.91381	1	0	1	0	1
1	22	0	1	0	1	1	0	0	0	3.19866	1	0	0	0	1
1	9	0	2	0	1	1	0	0	1	3.74819	1	0	0	1	1
1	11	1	2	0	1	1	0	0	0	1.30103	1	0	0	0	1
1	13	1	2	0	1	1	0	0	0	3.85612	1	1	0	0	1
0	4	0	2	0	1	1	0	0	1	3.30963	1	0	1	1	1
0	18	1	1	0	1	1	0	0	1	3.34242	1	0	0	0	1
0	3	0	1	0	1	1	0	0	1	3.13988	1	1	1	0	1
1	12	1	1	0	0	1	0	0	0	3.73078	1	1	0	0	1
1	24	0	2	0	1	1	0	0	0	3.93787	1	1	1	1	1
0	16	1	1	0	1	1	0	0	0	3.18752	1	0	0	1	1
0	18	1	1	0	1	1	0	0	0	2.54407	1	1	1	0	0
0	20	1	3	0	1	1	0	0	0	2.36173	1	0	0	0	1
0	16	1	2	0	1	1	0	0	0	3.19312	1	0	1	0	1
0	15	1	2	0	1	1	0	0	1	3.69897	1	1	0	0	1
1	8	1	2	0	0	1	0	0	1	2.47712	1	0	0	1	1
1	7	1	2	0	1	1	0	0	0	4.17026	1	0	0	1	1
0	8	1	2	0	1	1	0	0	0	2.62839	1	0	0	1	1
1	15	1	1	0	1	1	0	0	0	2.04139	1	1	1	1	1
0	24	1	2	0	1	1	0	0	1	3.43136	1	0	0	0	1
0	19	0	1	0	1	1	0	0	1	3.43136	1	1	0	1	1
0	8	1	1	0	1	1	0	0	0	3.23045	1	1	0	1	1
0	18	0	1	0	1	1	0	0	0	3.91381	1	0	1	0	1
0	0	1	2	0	1	1	0	0	0	4.4618	1	1	0	1	1
1	8	1	1	0	1	1	0	0	0	3.92911	0	0	1	1	0
1	17	0	1	0	1	1	0	0	0	3.27138	1	0	0	1	1
0	13	0	2	0	1	1	0	0	0	3.47712	1	0	0	0	1
0	12	0	1	0	1	1	0	0	0	2.95424	1	0	1	0	1
0	21	1	1	0	1	1	0	0	0	4.36361	1	0	0	0	1
0	22	1	1	0	1	0	0	0	1	3.25527	1	1	0	0	1
1	4	0	1	1	1	1	0	0	0	2.60206	1	1	0	1	1
0	10	0	2	0	1	1	0	0	1	5.03371	1	1	0	1	1
0	23	0	2	0	1	0	0	0	0	0	1	1	0	1	0
1	11	0	1	0	1	0	0	0	0	2.77815	1	0	1	0	1
1	18	0	1	0	1	1	0	0	0	2	1	0	0	1	1
1	10	1	1	0	1	1	0	0	0	3.68124	1	0	0	0	1
1	11	1	2	0	1	1	0	0	0	3.79588	1	0	0	0	1
0	24	1	1	0	1	1	0	0	0	0	1	0	0	1	1
0	26	1	1	0	1	1	0	0	0	4.15534	1	0	0	0	1
0	27	1	2	0	1	1	0	0	0	2.30103	1	0	1	0	0
1	15	1	2	1	0	1	0	0	0	4.62737	1	1	0	0	1
1	5	1	2	1	1	1	0	0	0	0	1	0	1	0	1
1	4	0	2	1	1	1	0	0	1	3.60206	1	1	1	1	1
1	6	0	2	1	1	1	0	0	0	5.27021	1	1	1	1	1
1	5	0	2	1	0	1	0	0	0	3.17609	1	1	0	1	1
1	7	1	2	1	0	1	0	0	0	4.30535	1	1	0	1	1
0	22	1	2	1	0	1	0	0	0	4	1	0	1	0	1
1	1	1	3	1	0	1	1	0	0	0	0	0	1	1	1
1	4	1	2	1	0	1	0	0	0	4.85938	1	0	1	1	1
0	0	0	2	1	1	1	0	0	0	4.47712	1	1	0	0	0
0	0	1	2	1	1	1	1	0	0	3.79657	1	1	1	1	1
1	3	1	2	0	1	1	1	0	0	4.64345	1	0	0	1	1
0	18	0	2	0	0	1	0	0	1	2.86332	1	1	1	1	1
0	8	0	2	0	1	1	0	0	0	0	1	1	1	1	1
1	13	1	2	0	1	1	0	0	0	4.57054	1	1	0	0	0
0	23	1	2	1	1	1	0	0	0	2.30103	0	0	0	0	0
1	14	1	2	0	1	1	0	0	1	0	1	1	0	1	1
0	3	0	2	1	0	1	0	0	0	2.47712	1	1	0	1	1
1	18	0	2	0	1	1	0	0	0	3.63849	1	1	1	1	1
1	0	0	2	0	1	1	0	0	0	1.60206	0	0	1	1	1
0	13	1	2	0	1	1	1	0	0	0	1	0	0	1	1
0	10	0	3	0	1	1	0	0	0	3.68169	1	1	0	1	1
0	12	1	1	0	1	1	0	0	0	4.1014	1	1	1	1	1
1	15	1	2	0	1	1	0	0	0	0	1	1	1	0	1
0	12	1	3	0	1	1	0	0	0	2.23045	0	0	0	1	1
1	14	0	2	0	1	1	0	0	0	2.18184	1	0	1	1	1
1	6	1	3	0	1	1	0	0	0	3.0607	1	1	1	1	1
0	28	0	2	0	1	1	0	0	0	3.01703	1	0	0	0	0
1	11	1	2	0	1	1	1	0	0	4.64345	1	1	0	0	1
0	3	1	1	0	1	1	1	0	0	3.86124	1	0	1	1	1
0	12	1	1	1	1	1	0	0	0	2.47712	0	0	1	0	1
0	15	0	2	0	1	0	0	0	0	4.42341	1	0	0	0	1
0	8	0	1	0	1	1	0	0	1	3.5682	1	0	0	0	1
1	13	1	3	0	1	1	0	0	0	4.30103	0	0	1	1	1
1	17	0	2	0	1	1	0	0	0	4.53656	1	1	0	1	1
0	5	1	2	0	1	1	0	0	0	3.74429	1	0	0	1	1
1	1	0	2	0	1	1	0	0	0	4.77924	1	0	1	1	1
0	20	0	2	0	1	1	0	0	0	4.35526	1	0	1	1	1
1	5	1	2	0	1	1	0	0	0	3.86923	0	1	1	1	1
0	8	1	2	0	1	1	0	0	0	3.85733	1	0	0	0	1
1	17	0	2	0	1	0	0	0	0	3.91908	1	1	1	1	0
1	13	1	1	0	1	0	0	0	1	3.24055	1	0	0	0	0
0	9	0	1	0	0	1	0	0	0	0	1	1	1	1	1
1	7	0	4	1	0	1	0	0	0	3	0	0	1	0	1
0	7	0	2	1	1	1	0	0	0	2.11394	1	1	1	1	1
0	16	0	3	1	1	1	0	0	0	3.62325	1	1	1	1	1
1	18	0	3	1	1	1	0	0	0	0	1	0	0	0	1
1	7	1	3	1	0	1	1	0	0	4.5563	1	0	0	0	1
0	10	1	2	0	1	1	0	0	0	3.16906	1	1	0	0	1
1	8	0	2	0	1	1	0	0	0	2.88081	1	0	1	1	1
1	24	1	2	0	0	1	0	0	0	3.30103	1	0	0	0	0
0	7	1	1	0	1	1	0	0	0	3.75549	1	1	0	1	1
1	14	0	2	0	1	1	0	0	0	0	1	0	0	1	1
1	15	1	2	0	1	1	0	0	1	2.95424	1	1	0	1	1
0	12	0	2	0	1	1	0	0	1	3.85733	1	0	0	1	1
0	22	1	2	0	0	1	0	0	0	2.47712	1	0	0	1	0
0	21	1	1	0	1	1	0	0	0	3.89376	1	1	0	1	0
0	10	1	1	0	1	1	0	0	1	4.03543	1	0	0	1	1
1	13	0	2	0	1	1	0	0	0	3.7332	1	0	0	1	1
0	5	0	1	0	1	1	0	0	1	2.39794	1	0	1	1	1
0	21	0	1	0	1	1	0	0	0	3.71265	1	0	0	0	0
0	13	0	1	0	1	1	0	0	0	3.6339	1	1	1	1	1
1	3	0	2	0	1	1	0	0	0	3.50556	1	0	1	1	1
0	18	0	1	0	1	1	0	0	0	3.46761	1	1	0	1	1
1	14	0	2	0	0	1	0	0	0	3.37153	1	1	1	1	1
0	8	1	1	0	1	1	0	0	0	3.74359	1	1	1	1	1
1	9	0	1	0	1	1	0	0	0	3.2014	1	1	1	0	1
1	6	0	2	0	0	1	0	0	0	3.36173	1	1	0	1	1
1	2	0	2	0	0	1	0	0	0	1.47712	1	0	1	1	1
0	15	1	1	0	0	1	0	0	1	4.08991	1	1	0	1	1
1	26	1	1	0	1	1	0	0	0	3.74036	1	1	1	1	0
0	8	1	1	0	1	1	0	0	0	4.32428	1	0	0	1	1
0	0	1	1	1	0	1	1	0	0	3.07918	0	1	1	1	1
1	20	1	1	1	0	1	0	0	1	3.4624	1	0	0	1	1
0	7	1	2	0	0	1	0	0	0	3.96614	1	1	1	1	1
1	14	1	2	0	1	1	0	0	0	4.56348	1	1	0	1	1
1	14	1	2	1	0	1	1	0	0	4.19312	1	0	0	0	1
1	13	0	2	0	1	1	0	0	0	3.36549	1	1	1	0	1
0	6	1	1	0	0	1	0	0	0	2.47712	1	1	0	0	1
0	4	1	1	0	1	1	0	0	0	0	1	0	0	0	1
0	18	1	2	0	1	1	0	0	0	3.68664	1	1	0	1	1
0	0	0	2	0	0	1	1	0	1	2.96379	0	1	0	1	1
0	6	1	1	0	0	1	0	0	0	3.81291	1	0	0	0	1
1	3	1	1	0	0	1	0	0	0	3.58546	1	1	0	0	1
1	18	0	2	0	0	1	0	0	0	2	1	1	1	1	1
0	9	1	1	0	1	1	0	0	0	2.47712	1	0	0	0	1
1	10	1	3	0	0	1	0	0	1	3.04139	1	1	0	1	1
1	1	0	2	0	1	1	0	0	1	4.09864	1	1	0	1	1
0	5	0	1	0	1	1	0	0	1	3.64147	1	1	1	1	1
0	14	1	1	0	1	1	0	0	0	0	1	0	0	0	1
1	14	1	2	0	1	1	0	0	0	3.21219	1	0	0	1	1
0	11	1	2	0	0	1	1	0	1	0	1	1	0	0	0
0	18	0	2	0	0	1	0	0	0	3.30103	1	0	0	0	0
1	14	1	1	0	1	1	0	0	1	3.78817	1	0	0	0	1
0	7	0	1	0	1	1	0	0	0	0	1	0	0	0	1
0	27	1	2	0	1	1	0	0	0	3.43136	1	1	1	1	0
1	20	1	1	0	1	1	0	0	1	2.30103	1	1	1	1	0
0	17	1	2	0	1	1	0	0	0	3.46315	1	1	0	1	1
0	5	1	1	0	0	1	1	0	0	3.23045	1	0	0	0	1
1	24	1	1	0	1	1	0	0	1	3.63347	1	0	0	0	1
1	12	0	2	0	0	1	0	0	0	0	1	1	1	0	1
0	12	1	1	0	1	1	1	0	0	0	1	0	1	1	1
0	7	0	1	0	1	1	0	0	0	3.64836	1	0	1	1	1
1	17	1	2	0	1	1	0	0	1	3.98227	1	1	0	1	1
0	8	1	1	0	0	1	0	0	0	3.74819	1	0	1	1	1
0	12	0	1	0	0	1	0	0	0	3.98453	1	0	0	0	1
1	14	0	1	0	0	1	0	0	1	3.21748	1	1	1	0	1
1	12	0	1	0	1	1	0	0	0	3.8704	1	1	0	0	1
1	4	1	1	0	1	1	0	0	0	3.81624	1	1	1	1	1
0	20	0	1	0	1	1	1	0	0	3.98227	0	0	0	0	1
1	1	0	1	0	1	1	0	0	0	3.39794	1	1	1	1	1
1	6	0	1	0	0	1	0	0	0	4.19033	0	0	1	1	1
0	28	0	2	0	0	0	0	0	0	3.17609	0	0	0	0	1
1	13	0	1	0	0	0	0	0	0	3.81954	1	1	1	1	1
1	13	0	1	0	1	1	0	0	0	4.35218	1	1	1	1	1
0	9	0	1	0	0	0	0	0	0	4.617	1	1	1	1	1
1	13	1	2	0	1	0	0	0	0	4.8451	0	1	1	1	1
0	3	0	1	0	1	1	0	0	0	4.4624	1	1	1	1	1
0	8	1	1	0	1	1	0	0	0	4.40654	1	1	1	1	1
0	12	1	1	0	1	1	0	0	0	3.8451	0	1	1	1	1
0	4	0	1	0	1	1	0	0	0	4.77967	0	0	0	1	1
1	10	0	1	0	1	1	0	0	0	4.67025	0	0	1	1	1
0	8	1	2	0	1	1	0	0	0	4.09691	1	1	1	1	1
1	20	1	1	0	0	0	0	0	0	4.15836	0	1	1	1	1
0	8	0	2	0	1	1	0	0	0	4.79518	1	0	1	1	1
0	10	0	1	0	0	0	0	0	0	3.87506	1	1	1	1	1
0	9	0	1	0	0	0	0	0	0	4.49996	1	1	1	1	1
0	13	1	2	1	0	0	0	0	0	0	1	0	0	0	0
0	5	1	1	1	0	1	1	0	0	3.68124	1	1	1	0	1
1	0	1	2	1	1	1	0	0	0	0	1	1	0	1	1
0	5	1	3	1	1	1	0	0	1	4.77815	1	1	0	1	1
0	3	1	3	1	1	1	1	0	1	0	1	0	1	0	1
1	3	1	2	0	1	1	0	0	0	3.78032	1	1	0	1	1
1	0	0	3	1	1	1	1	0	0	4	1	1	1	1	1
1	0	1	2	0	0	1	1	0	0	4.90309	0	1	1	1	1
1	4	1	2	1	1	1	1	0	1	4.28601	1	1	1	1	1
1	4	0	1	1	1	1	1	0	0	4.47712	1	0	1	1	0
1	30	1	2	0	1	1	0	0	0	2.30103	1	0	1	1	0
0	0	1	1	0	1	1	0	0	0	4.19033	1	0	0	0	1
1	3	1	1	0	0	1	1	0	1	3.72428	0	0	1	0	1
0	0	0	1	0	0	1	0	0	0	2.47712	1	1	1	1	1
1	23	1	1	0	1	1	0	0	0	3.70757	1	1	0	1	1
0	10	1	1	0	1	1	0	0	0	3.54407	1	0	0	1	1
0	17	0	1	0	1	1	0	0	0	3.86629	1	1	1	1	1
1	1	1	3	0	0	1	0	0	0	3.17609	0	0	0	1	1
0	13	1	2	0	1	1	0	0	0	4.30103	1	0	0	1	1
0	9	0	1	0	0	1	1	0	0	2.30103	1	1	0	1	1
0	6	1	2	0	1	1	0	0	0	4.02119	1	0	1	1	1
1	12	0	2	0	0	1	0	0	0	3.30103	1	0	0	1	1
1	9	0	1	0	0	1	0	0	0	3.61066	1	1	1	1	1
1	5	0	1	0	0	1	0	0	0	3.51851	1	1	1	0	1
0	13	1	1	0	0	1	0	0	0	4.64355	1	1	0	1	1
1	25	0	2	0	0	1	0	0	0	2	1	1	0	1	1
0	8	0	2	0	0	1	0	0	0	4.273	1	1	1	1	1
0	3	0	3	0	0	1	0	0	0	3.64345	1	1	0	1	1
1	18	1	1	0	1	1	0	0	0	0	1	1	0	1	1
1	3	1	1	0	1	1	0	0	0	0	1	1	1	0	1
1	12	0	1	0	0	0	0	0	0	3.59106	1	1	1	1	1
0	27	0	1	0	0	1	0	0	0	3.57403	1	1	1	1	1
1	16	1	2	0	0	1	0	0	0	3.23045	1	0	0	1	1
1	17	1	2	0	0	1	0	0	0	5.02531	1	1	0	0	1
1	8	1	3	0	1	1	1	0	1	2.38021	1	0	0	1	1
0	15	1	2	0	1	1	0	0	0	3.26458	1	0	0	0	0
1	0	1	3	0	0	0	1	0	0	0	1	0	0	1	1
1	6	1	2	0	0	1	0	0	0	2.85126	1	1	1	1	1
1	19	0	2	0	0	1	0	0	1	2.77815	1	1	0	1	0
0	11	0	2	1	0	1	0	0	0	4.47712	1	0	1	1	1
1	24	0	1	1	1	1	0	0	0	0	1	1	1	0	0
1	3	1	3	0	1	1	1	0	0	0	1	0	0	1	1
0	14	1	2	1	1	1	0	0	0	4.89033	1	0	0	0	1
0	18	1	1	0	1	1	0	0	0	4.16732	1	1	0	1	1
0	30	1	3	0	1	1	0	0	0	0	1	0	0	1	0
0	8	1	1	0	1	1	1	0	0	3.5539	1	1	1	1	1
0	9	0	1	0	1	1	0	0	0	0	1	1	1	0	1
0	13	1	1	0	1	1	0	0	0	0	1	0	1	1	1
0	22	1	2	0	1	1	0	0	1	2.99743	1	0	0	0	1
0	14	1	1	0	1	1	0	0	0	5.44864	1	1	1	1	0
1	23	1	2	0	1	1	0	0	0	4.23045	1	0	0	1	1
1	9	1	3	0	1	1	0	0	0	3.85734	1	0	0	1	1
0	10	1	1	0	1	1	0	0	0	4.02531	1	1	0	0	1
0	24	0	1	0	1	1	0	1	0	4.04376	1	0	1	0	0
0	4	1	1	0	1	1	1	0	0	3.11401	1	0	0	1	1
0	25	0	2	0	1	1	0	0	0	3.96218	1	1	0	0	1
1	6	0	1	0	1	1	0	0	0	4.03543	1	0	0	1	1
1	12	0	2	0	1	1	0	0	0	4	1	1	1	0	1
0	19	1	2	0	1	1	0	0	0	4.41797	1	1	0	1	1
0	22	1	1	0	1	1	0	0	0	3.60206	1	1	1	1	1
1	11	1	3	0	1	1	0	0	0	2.77815	1	0	0	1	1
0	18	0	1	0	1	1	1	0	0	4.57978	0	1	0	1	1
1	13	0	2	0	1	1	0	0	0	0	1	1	1	1	1
1	7	0	2	0	1	1	0	0	0	4.26717	1	0	1	1	1
1	2	1	3	0	1	1	0	0	0	3	1	1	0	1	1
0	26	0	2	0	1	1	0	0	0	4.06967	1	1	0	0	0
1	14	1	1	0	1	1	1	0	0	4.0103	1	0	0	1	1
1	11	1	2	0	1	1	0	0	1	4.43393	1	1	0	1	1
1	13	1	3	0	1	1	0	0	0	2	1	0	0	0	1
1	6	0	1	0	1	1	0	0	0	2.04139	1	1	0	1	1
0	16	1	2	0	1	1	0	0	0	3.62325	1	1	0	0	1
0	18	0	1	0	0	1	0	0	0	4.31387	1	1	0	0	0
1	6	1	2	0	1	1	0	0	0	3.92942	1	1	0	1	1
1	20	1	3	0	1	1	0	0	0	2.07918	1	0	0	1	1
0	14	1	2	0	1	1	0	0	0	1.90309	1	0	0	0	0
0	14	0	2	0	1	1	0	0	0	3.97313	0	0	1	0	0
1	15	0	2	0	1	1	0	0	0	3.36173	1	1	1	1	1
0	13	1	3	0	1	1	0	0	0	2.65321	0	1	1	1	1
0	6	1	2	0	0	1	0	0	0	4.54777	1	1	1	1	1
0	8	0	1	0	0	0	1	0	0	0	0	0	1	0	1
1	13	1	2	0	1	1	0	0	0	3	1	1	1	1	1
0	6	0	2	0	1	1	0	0	0	4.71181	1	1	1	0	1
1	7	1	2	0	1	1	0	0	0	3.77815	1	1	1	1	1
0	13	1	3	0	1	1	0	0	1	4.07846	1	1	0	1	1
1	19	0	1	0	1	1	0	0	0	2.60206	1	1	1	1	1
0	19	1	2	0	1	1	0	0	0	2.30103	1	1	1	1	0
1	4	1	2	0	1	1	0	0	1	3.03834	1	1	0	1	1
1	8	1	2	0	1	1	0	0	0	0	1	1	0	1	1
0	6	1	1	0	1	1	0	0	0	4.23045	1	1	1	1	1
1	9	0	3	0	1	1	0	0	0	3.95182	1	1	1	1	1
0	8	0	3	0	1	1	0	0	0	3.04883	1	1	0	0	1
1	4	1	1	0	1	1	0	0	0	3.59605	1	0	0	0	1
0	14	0	2	0	1	1	0	0	0	3.61066	1	1	0	0	1
1	21	1	2	0	1	0	0	0	0	4.69897	1	0	0	1	1
1	1	1	3	0	1	1	0	0	0	3.81158	0	1	1	1	1
0	7	0	2	0	1	1	0	0	0	3.65128	1	1	1	1	1
1	14	0	2	0	0	1	0	0	0	3.88081	1	1	1	1	0
1	11	1	1	0	1	0	0	0	0	3.63144	1	1	0	1	1
1	3	1	2	0	1	1	0	0	0	3.74036	1	1	0	1	1
0	17	1	3	0	1	1	0	0	0	3.47712	1	1	1	1	0
1	2	1	2	0	1	1	0	0	0	0	1	1	0	1	1
1	3	1	1	0	1	1	0	0	0	3.81291	1	1	1	1	1
1	4	1	1	0	1	1	0	0	0	4.65801	1	1	1	1	1
1	16	1	1	0	1	1	0	0	1	3.74036	1	1	1	1	1
1	3	1	3	0	1	1	0	0	0	3.64345	1	1	1	1	1
0	17	1	1	0	1	1	1	0	0	2.90309	1	1	0	1	1
0	21	1	2	0	1	1	0	0	0	3.30103	1	1	0	1	0
1	3	1	2	0	1	1	0	0	0	3.65321	1	1	1	1	1
0	1	1	2	0	1	1	0	0	1	3.75587	1	1	1	0	1
0	4	1	2	0	1	1	0	0	0	3.77597	1	0	1	1	1
1	3	1	3	0	1	1	1	0	0	2.30103	1	1	0	1	1
0	4	1	3	0	1	1	0	0	0	3.74036	1	1	1	1	1
0	11	1	2	0	1	1	0	0	0	3.62325	1	1	1	1	1
1	1	1	2	0	1	1	0	0	0	0	1	1	0	1	1
0	0	1	2	0	1	1	0	0	0	4.03342	1	1	0	1	1
1	8	0	3	0	1	1	0	0	0	4.233	1	1	0	1	1
1	6	1	2	0	1	1	0	0	0	4.31175	1	1	1	1	1
1	3	1	1	0	1	1	1	0	0	4.97243	1	1	0	1	1
0	8	1	2	0	1	1	0	0	0	3.79239	1	1	0	1	0
1	2	1	3	1	0	1	0	0	0	0	1	1	0	1	1
1	7	0	2	1	0	1	0	0	0	0	1	1	1	1	1
1	0	1	3	1	0	1	0	0	1	0	0	0	1	0	1
1	1	0	1	1	0	1	1	0	0	0	1	1	0	1	1
1	17	1	3	1	0	1	0	0	0	0	1	1	0	0	1
1	10	0	1	1	0	1	0	0	1	0	1	1	0	1	1
1	2	0	3	1	0	1	0	0	0	5	0	0	1	0	1
0	18	0	2	1	0	1	0	0	0	0	0	1	0	1	1
1	5	0	3	1	0	1	0	0	0	0	1	1	0	0	0
1	12	1	3	1	0	1	0	0	0	4.5563	0	0	1	0	1
1	1	0	3	1	0	1	0	0	1	0	1	1	0	0	1
1	0	1	3	1	0	1	0	0	0	0	1	1	0	1	1
0	0	0	1	1	0	1	1	0	0	0	1	1	1	1	1
1	4	0	3	1	0	1	0	0	0	4.7332	0	0	1	0	1
1	11	0	3	1	0	1	0	0	0	0	0	1	0	0	1
1	14	1	4	1	0	1	0	0	0	0	1	1	1	1	1
0	18	0	1	0	1	1	0	0	0	0	0	1	1	0	0
0	8	1	3	0	1	1	0	0	0	2.95424	1	1	0	1	1
1	23	1	2	0	0	1	0	0	0	2.30103	0	1	0	1	0
0	3	0	1	0	1	1	1	0	0	3.86332	1	0	1	1	1
1	17	1	3	0	1	1	1	0	0	3.65321	1	0	1	1	1
0	2	1	1	0	1	1	0	0	0	3.17609	1	1	1	1	1
1	12	0	1	0	1	1	0	0	0	0	1	1	1	1	1
0	14	1	1	0	1	1	0	0	0	2.81291	1	1	0	1	1
1	23	0	2	0	0	1	1	0	0	2.69897	1	1	1	1	1
1	5	1	3	0	1	1	0	0	0	3.46953	1	0	0	0	1
1	22	0	2	1	1	1	0	0	0	1.90309	1	0	1	0	0
0	4	0	1	0	1	1	1	0	0	2.77815	1	0	1	1	1
0	0	1	1	0	1	1	1	0	1	3	1	1	1	1	1
0	8	1	2	0	1	1	0	0	0	4	1	1	1	1	1
0	22	1	1	0	1	1	0	0	0	0	1	1	1	1	1
0	15	0	2	0	1	0	0	0	0	3.34439	1	1	1	0	0
0	0	0	1	0	1	1	0	0	0	3.39794	1	1	1	1	0
1	6	1	2	0	1	1	1	0	0	3.16137	1	0	0	0	1
0	6	0	1	0	1	1	0	0	0	3.32222	1	1	1	1	1
0	3	1	3	0	1	1	1	0	0	3.62034	1	0	0	1	1
1	6	0	2	0	0	1	0	0	1	2.47712	1	0	1	1	0
0	28	0	1	0	1	1	0	0	0	3.0607	1	1	1	1	0
1	24	0	2	0	1	1	0	0	0	3.53592	1	0	0	0	1
1	20	0	1	0	1	1	0	0	0	3	1	1	0	1	1
0	14	1	1	0	1	1	0	0	0	0	1	1	1	0	1
0	16	0	1	0	0	1	0	0	0	3.61909	1	1	1	0	0
1	22	0	2	0	1	1	0	0	0	3.51851	0	0	1	0	1
1	5	1	1	1	1	1	1	0	0	0	1	1	1	0	1
1	0	1	3	1	0	1	0	0	0	0	1	1	0	1	1
1	8	1	2	1	0	1	0	0	0	0	1	1	0	1	1
1	13	0	2	1	0	1	0	0	0	0	0	1	1	1	1
0	5	0	2	1	0	1	0	0	0	0	1	1	0	1	1
1	16	1	2	0	0	1	0	0	0	0	1	1	1	1	1
1	3	0	3	1	0	0	0	0	0	0	1	1	1	1	1
1	5	0	2	1	1	1	0	0	0	0	1	1	1	1	1
1	8	1	3	1	0	1	0	0	0	0	1	1	0	1	1
0	24	1	2	1	1	1	0	0	0	0	1	1	0	1	1
1	12	1	1	1	0	1	0	0	1	5.07918	1	1	0	1	1
1	10	1	2	1	0	1	1	0	0	0	1	1	1	1	1
1	4	0	3	1	0	1	0	0	1	0	0	0	1	1	1
1	7	1	2	1	0	1	0	0	0	3.77815	1	1	0	1	1
1	14	0	2	1	0	1	0	0	0	4.5563	1	1	0	0	1
1	9	1	3	1	0	1	0	0	0	0	0	0	1	1	1
1	3	1	3	1	0	1	0	0	0	0	1	1	0	1	1
1	2	0	3	1	0	1	1	0	0	0	0	0	1	1	1
1	19	0	2	0	1	1	0	0	0	0	1	1	0	1	1
0	9	1	2	0	1	1	1	0	1	5.58306	1	1	0	0	1
1	9	1	2	0	1	1	0	0	0	2.92942	1	1	1	1	1
0	17	1	1	0	1	1	0	0	1	4.72016	1	0	0	1	0
1	11	1	2	0	1	1	1	0	1	4.01368	1	1	1	1	1
0	16	0	2	0	1	1	0	0	0	2.30103	1	1	0	0	1
1	19	1	2	0	1	1	0	0	1	4.24353	1	1	0	0	1
0	17	1	2	0	1	1	0	0	0	0	1	0	0	0	1
0	7	0	1	0	1	1	0	0	0	4.17464	1	0	0	1	1
1	15	1	1	0	1	1	0	0	0	3.74586	1	0	0	1	1
0	17	1	2	0	1	1	0	0	0	4.01136	1	1	1	0	1
1	10	1	3	0	0	1	0	0	0	3.86384	1	1	1	0	1
1	21	0	2	0	1	1	0	0	0	0	1	1	0	1	0
0	19	0	1	0	1	1	0	0	0	3.79553	1	1	1	0	1
1	3	1	2	0	1	1	0	0	1	5.18794	1	1	0	1	1
0	9	1	2	0	1	1	0	0	0	2.64345	1	0	1	1	1
1	7	1	1	0	1	0	0	0	0	3.5092	1	1	1	0	1
1	15	0	1	1	0	1	0	0	0	4.69897	1	1	1	1	0
0	16	1	3	1	0	1	0	0	0	0	0	1	1	1	0
0	0	1	2	1	0	1	1	0	0	0	0	0	1	1	1
1	5	1	3	1	0	1	0	0	0	4.07918	1	1	0	1	1
1	25	1	2	1	0	1	0	0	0	0	1	0	0	1	0
1	7	0	1	1	0	1	0	0	0	3.52634	1	1	0	1	1
0	25	0	1	1	0	1	0	0	0	0	1	0	1	0	1
1	10	1	2	1	0	1	0	0	1	0	1	1	1	1	1
0	11	0	2	1	0	1	0	0	0	3.69897	1	1	1	0	1
1	1	1	3	1	1	1	1	0	0	3.92428	1	0	0	1	1
0	13	0	1	1	0	1	1	0	0	0	1	1	1	1	1
1	11	0	3	1	0	1	0	0	0	0	1	1	1	1	1
0	9	0	2	1	0	0	0	0	0	0	1	1	1	0	1
1	0	0	1	1	0	1	0	0	0	0	1	1	1	1	1
1	5	0	2	1	0	1	1	0	0	4.52634	1	1	0	1	1
0	24	0	1	1	0	1	0	0	0	4.55145	0	1	1	1	1
1	6	0	3	1	0	1	1	0	1	0	1	1	1	1	1
1	4	1	3	1	0	1	1	0	0	0	1	1	1	1	1
1	0	0	3	1	0	1	1	0	0	5.37218	1	1	0	1	1
0	13	0	1	1	0	1	0	0	1	0	1	1	1	1	0
0	6	0	2	1	0	1	0	0	0	3.60206	1	1	1	0	1
0	1	0	1	1	0	1	0	0	0	0	1	1	0	1	1
0	6	0	1	1	0	1	0	0	0	4.45939	1	1	0	1	1
0	20	0	2	1	0	1	0	0	0	2.54407	1	1	1	0	1
1	7	0	1	0	1	1	1	0	1	2.47712	1	1	1	1	1
0	26	0	2	0	1	1	0	0	0	0	1	1	1	1	1
1	6	0	1	0	1	1	0	0	0	0	0	1	0	1	1
0	8	1	2	0	1	1	1	0	0	0	1	0	1	0	1
1	3	0	1	0	0	1	0	0	0	0	1	1	0	1	1
0	20	0	1	0	0	1	0	0	1	3.45025	1	1	0	0	0
0	5	1	2	1	0	0	0	0	0	0	1	1	1	0	1
1	3	1	1	0	1	1	0	0	0	3.77815	1	1	1	1	1
1	19	1	2	0	0	1	0	0	0	2.85733	1	0	1	0	1
0	3	1	1	0	0	1	1	0	0	2.69897	1	1	0	1	1
0	0	1	2	0	0	1	0	0	1	0	1	0	1	0	1
0	6	0	1	0	1	1	1	0	0	4.49859	1	1	0	1	1
1	8	0	1	0	0	0	0	0	0	2.77815	1	1	1	0	1
1	7	0	2	0	1	1	0	0	0	2.77815	1	1	0	0	1
1	10	0	1	0	0	0	1	0	1	4.54555	1	1	1	0	1
0	25	1	2	0	0	1	0	0	0	4.48968	1	1	0	0	1
0	3	1	2	0	1	1	0	0	0	2.98227	1	1	1	0	1
1	4	1	3	1	0	1	1	0	1	0	1	1	0	1	1
1	8	0	3	1	0	1	0	0	0	4.30103	1	1	1	1	1
1	14	1	2	1	1	1	1	0	0	4.69897	0	1	1	0	1
1	8	1	3	1	0	1	0	0	0	0	0	0	1	0	1
1	3	0	2	1	0	1	0	0	0	3.25527	1	1	0	0	1
0	6	1	1	1	0	1	0	0	0	0	0	1	0	1	1
1	12	1	3	1	0	1	1	0	0	2.77815	0	1	1	1	1
1	4	1	1	1	0	1	0	0	0	5.14613	1	1	1	1	1
1	6	1	2	1	0	1	1	0	0	0	1	1	0	0	1
0	6	1	3	1	0	1	1	0	0	4.32222	1	1	0	0	0
0	0	1	1	1	0	1	0	0	0	4.44716	1	1	0	0	1
1	5	1	2	1	0	1	1	0	1	0	1	1	0	1	1
1	2	1	3	1	1	1	1	0	0	0	1	1	0	1	1
1	20	0	4	1	0	1	0	0	1	5.8451	1	1	0	0	0
1	2	0	2	1	0	1	1	0	1	4.60206	1	1	1	0	1
1	6	0	4	1	0	1	0	0	0	0	1	1	0	0	1
1	15	0	2	1	1	1	0	0	0	4.30103	1	0	0	0	1
0	0	0	3	1	0	1	0	0	0	2.39794	0	0	1	1	1
1	2	1	4	1	0	1	1	0	0	0	1	0	0	1	1
1	3	1	1	1	1	1	0	0	0	0	1	1	1	1	0
1	6	1	2	1	1	1	1	0	1	0	0	0	1	1	1
0	5	1	3	1	0	1	0	0	0	0	0	0	1	1	1
0	15	1	1	0	0	0	0	0	0	5.30103	1	1	1	0	1
0	0	0	1	1	1	1	0	0	0	0	1	1	1	1	1
1	3	1	4	1	0	1	0	0	0	0	0	0	1	0	1
0	5	1	1	0	1	1	1	0	0	4.23603	1	1	1	1	1
0	7	1	1	0	1	1	0	0	0	2.69897	1	0	0	1	1
0	5	0	1	0	1	1	1	0	0	0	1	1	1	1	1
0	19	1	2	0	1	1	0	0	0	4.58001	0	0	0	1	1
1	16	1	1	0	1	1	0	0	0	0	1	0	0	0	0
1	4	1	2	0	1	1	0	0	0	4.10209	1	1	0	1	1
1	8	0	2	0	1	1	0	0	1	3.14613	1	1	1	1	1
1	12	0	1	0	1	1	0	0	0	3.14613	1	1	0	1	1
0	17	1	2	0	1	1	0	0	0	4.1271	1	0	0	1	1
1	18	0	1	0	1	0	0	0	0	2.8451	1	1	1	1	0
0	24	1	1	0	1	1	0	0	0	3.0103	0	0	1	0	1
1	12	1	1	0	1	1	0	0	1	3.45864	1	1	0	0	1
1	0	0	1	0	1	0	0	0	1	0	1	1	1	0	1
1	7	1	1	0	1	1	1	0	0	0	1	0	1	1	1
0	6	1	2	0	1	1	0	0	0	3.47712	1	1	0	1	1
1	21	1	2	0	1	1	0	0	0	3.95904	0	0	0	1	1
0	10	0	1	0	1	1	0	0	0	0	1	0	0	0	1
1	17	0	2	0	1	1	0	0	0	3	1	1	0	1	1
1	13	1	1	0	1	1	0	0	0	0	1	0	1	0	1
0	8	0	2	0	1	1	0	0	0	3.92428	1	0	1	1	1
0	10	0	2	0	1	1	0	0	0	4.30535	1	0	0	0	1
0	3	1	2	0	1	1	0	0	0	3.1271	1	0	0	1	1
0	18	1	1	0	1	1	0	0	0	0	1	0	1	1	1
1	23	1	2	0	1	1	0	1	0	2.90309	1	0	0	0	1
1	7	0	2	0	1	1	1	0	0	5.41497	1	0	0	0	1
1	19	0	1	0	1	1	0	0	0	3.81291	1	1	0	1	1
0	15	1	1	0	1	1	0	0	0	3.20412	1	1	1	0	1
0	0	1	1	0	0	1	0	0	0	3.95424	1	1	0	1	1
0	0	1	1	0	0	1	0	0	0	2.47712	1	1	1	1	1
0	7	0	1	0	1	1	0	0	0	4.63849	1	0	1	1	1
0	11	0	1	0	1	1	0	0	0	3	1	1	1	1	1
0	12	1	1	0	0	1	0	0	0	4.04766	1	1	1	1	0
1	9	0	2	0	1	1	0	0	0	0	1	1	1	0	1
0	6	0	1	0	1	0	0	0	1	3.62941	1	1	0	1	1
1	6	0	1	0	1	1	0	0	0	3	1	1	1	1	1
1	6	1	1	0	1	1	1	0	0	3.94139	1	0	0	1	1
1	23	1	1	0	1	1	0	0	1	2.69897	1	1	0	1	0
1	4	1	2	0	1	1	0	0	0	2.95424	1	0	0	1	1
1	11	0	1	0	0	0	0	0	0	4.81411	1	0	0	0	1
0	18	0	3	0	1	0	0	0	0	4.3075	1	0	0	0	1
0	7	0	1	0	1	1	0	0	0	2.69897	1	0	0	1	1
1	21	0	1	0	0	1	0	0	0	4.08135	1	0	0	0	0
0	17	1	1	0	1	1	0	0	0	4.20669	1	1	1	0	0
1	9	1	1	0	1	1	1	0	0	5.54407	1	0	1	1	1
0	20	1	1	0	1	1	0	0	0	4.68485	1	0	0	0	1
0	0	0	1	0	0	1	0	0	0	2.98227	1	1	1	1	1
0	15	0	2	0	1	1	0	0	0	3	1	0	0	0	1
0	0	1	2	0	1	1	0	0	0	3.4183	1	1	1	0	1
1	21	0	1	0	1	1	0	0	0	0	1	1	1	1	1
0	5	0	1	0	1	1	0	0	0	2.95424	1	1	1	1	1
0	10	0	3	1	0	0	0	0	0	4.77815	1	1	1	0	1
1	12	0	2	0	1	1	0	0	1	3.89763	1	1	1	0	1
1	18	1	2	0	0	0	0	0	1	4.65321	1	1	1	1	1
0	20	0	2	0	0	1	0	0	0	0	1	1	0	1	0
1	21	0	1	1	1	1	0	0	0	4.93349	1	1	1	1	0
0	11	1	3	0	0	1	0	0	0	0	1	1	0	0	1
1	12	0	2	0	1	1	0	0	0	0	1	1	1	1	1
0	0	1	3	1	0	1	1	0	0	4.78319	1	0	1	1	1
0	13	0	2	0	1	0	0	0	0	3.30103	1	1	1	1	1
0	0	0	3	1	0	1	0	0	0	0	0	0	0	0	1
1	5	1	2	1	0	1	0	0	0	3.85733	0	0	1	1	1
1	4	0	3	1	0	1	0	0	1	0	1	1	0	0	1
1	9	1	3	1	0	1	1	0	0	5.47712	1	1	1	1	1
1	7	0	3	1	0	1	0	0	0	0	0	0	1	1	1
1	1	0	2	1	1	1	0	0	0	0	1	1	1	1	1
1	4	1	2	1	0	1	0	0	0	3.60206	1	1	1	1	1
1	0	1	3	1	0	1	0	0	0	0	1	1	0	1	1
1	3	1	3	1	0	1	0	0	0	0	1	1	0	1	1
1	29	1	2	1	0	1	0	0	0	3.48855	1	1	1	1	0
0	12	1	1	1	0	1	0	0	0	0	1	1	1	1	1
0	12	1	1	1	1	1	0	0	0	0	1	1	0	1	1
1	6	0	2	0	0	1	0	0	0	3.60206	1	1	1	1	1
1	3	1	2	1	1	1	0	0	0	4.50515	1	1	1	1	1
1	18	1	1	1	1	0	0	0	0	0	1	1	0	1	0
1	10	0	1	1	0	1	0	0	0	0	1	1	0	1	1
1	3	0	1	1	1	1	0	0	0	4.92428	1	1	1	1	1
0	15	1	3	0	0	1	0	0	1	0	1	1	0	0	1
1	6	0	2	1	1	1	0	0	0	0	1	1	0	1	1
0	21	1	1	1	1	1	0	0	0	4.69897	1	1	1	1	1
1	1	0	3	1	1	1	0	0	0	4.68124	1	1	0	1	1
0	21	0	2	1	1	1	0	0	0	3.5563	1	0	1	0	0
1	14	0	2	1	0	1	1	0	0	0	1	1	0	1	1
1	11	0	3	1	0	1	0	0	0	4.78675	1	1	1	1	1
0	0	1	2	1	0	1	0	0	0	0	0	0	1	0	1
1	0	0	1	1	1	1	0	0	0	0	1	1	1	1	1
0	8	1	3	1	0	1	0	0	0	0	1	1	1	1	1
1	10	0	2	1	0	1	0	0	0	0	1	1	1	0	1
0	16	1	1	0	1	1	0	0	0	3.95904	1	1	1	0	1
1	14	0	1	0	1	1	0	0	0	3.69723	1	1	1	1	1
0	9	1	1	0	1	1	0	0	0	3.91645	1	1	1	1	1
1	15	1	1	0	1	1	0	0	1	4.53555	1	1	1	1	0
0	13	0	2	0	1	1	0	0	0	2.98227	1	1	0	0	1
1	0	0	2	0	1	1	0	0	1	4.03242	1	1	0	1	1
1	3	1	1	0	1	1	0	0	1	2.54407	1	0	0	1	1
0	6	1	1	0	1	1	0	0	1	3.79934	1	1	1	1	0
0	1	0	1	0	1	1	0	0	0	0	1	1	0	1	1
0	15	0	1	0	0	1	0	0	0	4.36829	1	1	0	1	1
1	11	1	1	0	0	1	0	0	0	4.02938	1	1	0	0	1
1	24	1	1	0	1	1	0	0	0	3.17609	1	0	0	0	1
0	9	0	1	0	0	1	0	0	0	3.14613	1	0	0	0	1
1	9	0	1	0	0	1	0	0	0	3.5977	1	0	0	0	1
0	0	0	1	0	1	1	0	0	0	3.99782	1	0	0	1	1
0	16	0	3	0	1	1	0	0	0	2.39794	1	1	1	1	1
1	4	0	1	0	0	1	0	0	0	4.31806	1	1	1	1	1
0	11	0	1	0	1	1	0	0	1	3.16732	1	0	0	0	1
0	13	1	1	0	1	1	0	0	0	5.12953	1	0	1	0	1
0	5	1	1	0	0	1	0	0	0	0	1	0	0	1	1
0	9	0	1	0	1	1	0	0	0	0	1	1	1	1	1
0	4	1	1	0	0	1	0	0	0	0	1	1	1	0	1
1	11	1	1	0	1	1	0	0	0	5.14613	1	0	1	0	1
0	5	0	1	0	1	1	0	0	0	0	1	0	1	1	1
0	9	1	1	0	1	1	0	0	0	2.47712	1	0	1	0	1
0	20	0	1	0	1	1	0	0	0	3.63949	1	1	1	1	0
0	4	1	2	0	1	1	1	0	0	4.01284	1	1	0	1	1
1	14	1	3	0	1	1	0	0	0	4.81823	1	1	0	0	1
0	0	0	2	0	0	1	0	0	0	3.9248	1	1	1	1	1
1	14	0	2	0	0	1	0	0	0	4.66276	1	1	1	1	1
0	11	0	2	0	1	1	0	0	0	2.60206	1	1	1	1	1
1	11	1	3	1	0	1	0	0	0	4.24925	1	1	1	0	1
1	5	0	2	1	0	1	1	0	0	4.35793	0	1	1	0	1
0	13	0	2	0	0	1	0	0	0	0	1	1	0	1	1
1	21	1	2	1	0	1	0	0	0	0	0	1	1	1	1
0	5	0	2	1	0	1	0	0	0	2.47712	1	1	1	1	1
1	20	0	2	1	0	1	0	0	0	4.27258	1	1	0	1	1
1	15	0	2	1	0	1	0	0	0	0	1	1	1	1	1
1	5	0	2	1	0	1	0	0	0	4.50515	1	0	0	0	1
0	18	1	2	1	0	1	0	0	0	3.85003	1	0	1	1	1
0	12	1	2	0	1	1	1	0	0	2.69897	1	1	0	1	1
0	24	0	2	1	0	1	0	0	0	0	1	1	1	1	1
0	9	1	3	1	0	1	1	0	0	4.88941	1	1	1	1	1
0	22	0	2	1	0	1	0	0	0	7.59147	1	1	1	1	1
0	7	0	3	1	0	1	0	0	0	4.33445	1	1	1	1	1
0	24	0	2	1	0	1	0	0	0	0	1	1	0	0	1
1	0	1	3	1	0	1	0	0	0	0	0	1	1	1	1
1	10	1	2	1	0	1	0	0	0	4.60206	0	0	1	0	1
1	0	0	3	1	1	1	1	0	0	0	1	1	1	1	1
1	5	1	3	1	0	1	0	0	0	0	1	0	0	1	1
0	13	1	4	1	0	1	0	0	0	5.17609	1	1	0	1	0
1	4	1	3	1	0	1	0	0	0	5	0	1	0	0	1
1	1	1	3	1	0	1	0	0	0	0	1	1	1	0	1
1	1	1	3	1	0	1	1	0	0	5.19662	1	1	0	1	1
1	9	1	2	1	0	1	0	0	0	0	1	1	1	1	1
0	2	1	4	1	0	1	0	0	0	4.91169	0	0	1	0	1
1	2	1	3	1	0	1	0	0	0	0	1	1	0	1	1
1	2	1	3	1	0	1	0	0	1	0	1	1	0	1	1
1	3	1	4	1	0	1	0	0	1	0	1	1	0	1	1
1	5	0	3	1	0	1	0	0	0	0	0	1	1	0	1
1	9	1	3	1	0	1	0	0	0	0	0	0	1	0	1
0	19	1	4	1	0	1	0	0	0	0	0	1	0	0	1
1	8	1	1	1	1	1	0	0	0	4.92428	0	1	1	1	1
0	14	0	1	1	1	1	0	0	0	4.30103	1	1	1	1	1
0	2	1	1	1	0	1	1	0	0	5	1	1	0	1	1
0	23	1	2	1	0	1	0	0	0	4	0	0	1	0	1
1	12	0	2	1	0	1	0	0	0	0	1	0	1	1	1
0	12	0	3	1	0	1	0	0	0	3.5563	1	1	1	1	1
0	21	0	2	1	1	1	0	0	0	0	1	1	0	0	0
1	10	1	2	1	0	1	0	0	0	4.49415	1	1	1	1	1
0	4	0	1	0	1	1	0	1	0	5.29212	1	1	1	1	1
1	0	0	2	0	1	1	1	0	1	0	1	1	0	1	1
1	18	0	1	0	1	1	0	0	0	5.21219	1	1	1	1	1
0	8	1	1	0	1	1	0	0	1	5.52244	0	1	1	1	1
1	2	1	3	1	0	1	1	0	1	4.25527	1	1	0	0	1
1	25	0	2	1	1	1	0	0	0	4.60206	1	1	0	1	0
0	1	1	3	1	0	1	1	0	0	0	1	1	0	1	1
1	3	1	3	1	0	1	0	0	0	0	1	1	1	1	1
1	0	0	3	1	1	1	0	0	0	0	1	0	0	1	1
0	4	1	3	1	0	1	1	0	1	0	0	0	1	0	1
0	0	1	3	1	0	1	0	0	0	0	1	1	0	0	1
1	9	0	3	1	1	1	0	0	0	3.30103	1	0	1	1	1
1	5	0	4	1	0	1	1	0	0	0	1	1	0	0	1
0	11	1	3	1	0	1	0	0	0	0	1	1	0	0	1
0	19	1	2	1	0	1	0	0	0	0	1	1	1	0	1
1	2	1	3	1	0	1	1	0	0	0	1	1	1	1	1
0	15	0	3	1	0	0	0	0	0	0	0	1	1	0	1
1	16	1	2	0	1	1	0	0	0	4.50515	0	1	1	0	1
1	12	1	2	0	1	1	0	0	0	4.56229	1	1	0	0	1
1	7	1	3	0	1	1	0	0	0	2.60206	1	1	0	1	1
1	26	0	2	0	1	1	0	0	0	2.92942	0	1	1	1	0
1	3	1	3	1	0	1	0	0	0	2.95424	1	1	1	1	1
0	3	0	2	0	1	1	0	0	0	3.4624	1	1	1	1	1
0	6	0	2	0	1	1	0	0	0	3.39794	1	1	1	1	1
1	16	1	3	1	0	1	0	0	0	4.71391	1	1	0	1	1
1	5	1	3	0	1	1	0	0	0	3.27875	1	1	0	0	0
1	14	0	2	0	1	1	0	0	0	0	1	1	1	0	1
0	22	0	2	1	0	1	0	0	0	5.55672	1	1	1	1	1
0	18	1	1	1	1	1	0	0	0	0	1	1	0	1	1
1	11	0	3	1	0	1	0	0	0	4.90309	1	1	0	1	1
1	3	1	3	0	0	1	1	1	1	0	0	0	1	1	1
1	1	1	2	1	0	1	0	0	0	4.50033	1	1	0	1	1
1	1	1	4	1	0	1	1	0	0	0	1	1	1	1	1
0	18	0	3	1	1	1	0	0	0	0	1	1	0	1	0
1	2	0	3	1	0	1	1	0	0	5.77815	1	1	1	1	1
1	10	1	2	1	1	1	1	0	0	0	1	1	1	1	1
0	1	0	3	1	0	1	0	0	1	5.64385	1	1	1	1	1
1	14	0	2	1	0	1	0	0	0	0	1	0	1	1	1
0	6	1	2	1	0	1	0	0	0	2.77815	0	1	1	0	1
0	3	1	4	1	0	1	0	0	1	4.72428	1	1	0	1	1
1	3	1	2	1	1	1	1	0	0	3.60206	1	1	0	1	1
1	2	1	3	1	0	1	1	0	0	4.16137	1	1	0	1	1
1	13	1	2	1	0	1	0	0	1	3.30103	0	0	1	1	0
1	3	1	2	1	0	1	0	0	0	0	1	1	0	1	1
0	13	0	1	1	1	0	0	0	0	5.1494	1	1	1	1	1
0	14	1	1	0	0	1	0	0	0	4	1	0	0	1	1
0	14	0	1	0	1	1	0	0	0	4.07918	1	1	0	0	0
0	11	0	1	0	1	1	0	0	0	3.82607	1	1	1	1	1
1	13	1	1	0	1	1	0	0	0	3.66276	1	0	1	1	1
1	26	1	1	0	1	1	0	0	0	3.78888	1	0	0	0	1
0	7	1	3	0	1	0	0	0	0	0	1	1	0	0	1
0	29	1	1	0	1	1	0	0	0	4.26245	1	0	0	1	0
0	0	0	1	0	1	1	1	0	1	4.62159	1	1	1	0	1
1	17	0	2	0	1	1	0	0	0	4.75205	1	1	0	0	1
0	7	1	2	0	1	1	0	0	1	4.22272	1	1	0	1	1
0	5	1	1	0	0	1	1	0	0	3.57978	1	1	1	1	1
1	9	1	3	0	0	1	0	0	0	0	1	1	0	0	0
1	15	0	2	0	0	1	0	0	0	4.30664	1	1	0	0	0
0	7	1	3	0	0	1	0	0	0	3.23045	1	1	1	1	1
1	8	1	1	0	0	1	0	0	1	2.30103	1	1	0	0	1
1	14	1	1	0	0	1	0	0	0	0	1	1	0	0	1
0	17	1	1	0	1	1	1	0	0	4.30792	1	1	1	1	1
0	30	1	2	0	1	1	0	0	0	0	1	0	0	1	0
1	7	1	3	0	0	1	0	0	0	0	0	1	0	0	1
1	14	1	2	0	1	1	0	0	0	4.54407	1	1	1	1	1
0	22	0	2	0	1	1	0	0	0	4.02531	1	1	1	1	1
0	9	1	1	0	1	1	0	0	0	0	0	1	1	0	1
1	15	1	2	1	1	1	0	0	0	3.47712	1	1	1	0	1
1	15	1	2	1	1	1	1	0	0	0	1	1	0	0	1
1	2	1	2	0	0	1	1	0	0	4.79239	0	0	0	0	0
0	21	1	1	1	0	1	0	0	0	0	1	1	0	0	0
0	8	1	2	0	1	1	0	0	0	0	1	1	0	1	1
0	3	0	1	0	1	1	0	0	0	4.11059	1	0	0	1	1
0	25	0	2	0	0	1	0	0	0	4.01703	0	1	1	0	0
0	26	1	2	0	0	1	0	0	0	4.88377	1	1	1	0	0
0	19	1	2	0	1	1	0	0	0	0	1	1	1	0	1
1	5	1	2	0	1	1	0	0	0	3.34242	0	1	0	1	1
1	16	0	2	0	1	1	0	0	0	4.73239	1	1	1	1	1
0	0	1	1	0	1	1	1	0	0	4.2833	1	1	1	1	1
1	10	1	1	0	1	1	0	0	0	3.60206	1	1	1	0	1
1	13	1	1	0	1	1	0	0	0	3.77815	1	1	1	1	1
0	15	1	1	0	1	0	0	0	0	3.69897	0	0	0	1	1
1	12	1	3	0	0	1	0	0	0	5.01494	1	1	0	1	1
0	1	1	1	0	0	0	1	0	0	0	1	1	0	1	1
1	10	0	2	0	1	1	0	0	0	4.46538	1	1	1	1	1
1	12	1	2	0	1	1	0	0	0	0	1	1	1	1	1
1	20	1	2	0	1	1	0	0	1	3.60206	1	1	1	1	1
1	5	1	2	0	1	1	0	0	0	3.38021	1	0	0	1	1
0	12	1	2	0	1	1	0	0	0	3.31175	1	1	1	1	1
0	23	1	1	1	1	1	0	0	0	0	1	1	0	0	0
0	12	0	3	0	0	0	0	0	0	3.69897	1	1	1	0	1
1	0	1	2	1	0	1	1	0	0	4.89209	1	1	0	1	1
0	23	0	1	0	0	1	0	0	0	3.62325	1	1	1	0	0
1	8	0	1	0	1	1	0	0	0	4.19692	1	1	0	1	1
1	5	1	2	1	0	1	0	0	0	4.4624	1	1	1	0	1
1	8	1	2	0	1	1	0	0	0	5.00905	1	1	0	1	1
0	18	0	1	0	0	1	0	0	0	3.69897	1	1	0	0	0
0	3	0	2	1	1	1	0	0	0	3.17609	1	1	1	1	1
1	6	1	2	0	1	1	0	0	0	5.02119	1	1	1	0	1
1	11	1	2	0	1	1	0	0	0	4	1	1	0	0	1
0	3	1	1	0	1	1	0	0	0	3	1	1	0	1	1
0	23	1	2	0	1	1	0	0	0	4.30103	1	1	1	0	1
1	9	1	3	1	0	1	0	0	1	3.69897	1	0	0	1	1
1	18	1	1	0	1	1	0	0	0	0	1	1	1	1	1
1	1	0	2	0	1	1	0	0	0	0	1	1	1	0	1
1	6	1	1	0	1	1	0	0	0	3.32222	0	0	1	1	1
1	3	0	3	0	0	1	1	0	0	0	1	1	0	1	1
0	4	0	2	0	0	0	0	0	0	0	1	1	1	1	1
1	6	0	2	1	0	1	0	0	0	0	1	0	1	1	1
1	22	1	3	1	0	1	0	0	1	3.32222	1	1	1	1	1
1	4	1	1	1	0	1	0	0	0	3.38917	1	1	1	1	1
1	1	1	2	0	1	1	0	0	0	3.69897	1	1	0	1	1
1	13	1	1	0	1	1	1	0	0	5	1	1	0	1	0
0	0	1	1	0	1	1	1	0	0	3.54407	1	1	1	1	1
0	16	1	2	0	0	1	0	0	0	4.29667	0	0	1	1	0
0	0	0	1	0	0	1	0	0	0	5.10037	1	1	1	1	0
0	0	0	1	0	1	1	0	0	0	0	1	1	1	1	1
0	5	0	1	0	1	1	1	0	0	0	1	1	1	1	1
0	6	0	1	0	0	0	0	0	0	0	0	0	1	0	0
1	0	1	2	1	0	1	0	0	0	0	1	1	0	1	1
0	13	1	1	1	1	1	0	0	0	0	1	1	1	0	0
1	6	0	3	1	0	1	0	0	0	0	1	1	0	1	1
0	9	1	3	1	0	1	0	0	0	0	1	1	0	1	1
1	0	1	3	1	0	1	1	0	0	0	1	1	0	1	1
1	10	1	3	1	0	1	1	0	0	0	1	1	1	0	1
1	2	1	1	1	0	1	0	0	1	0	0	1	1	1	1
1	0	0	1	1	0	1	1	0	0	0	1	1	1	1	1
0	1	1	1	1	0	1	1	0	0	4.23045	1	1	1	1	1
0	2	1	2	1	1	1	0	0	1	5.8451	1	1	0	1	1
0	7	1	1	0	1	1	1	0	0	0	0	1	1	1	1
1	20	1	1	0	1	1	0	0	0	5.87622	1	1	0	0	0
0	6	1	1	0	1	1	0	0	0	0	1	1	0	0	1
1	5	1	1	0	1	1	1	0	0	5.02284	1	1	1	1	1
0	12	1	2	0	1	1	0	0	0	4.02119	1	1	1	1	1
0	18	1	1	0	1	1	0	0	0	2.47712	1	1	1	1	0
0	6	1	2	0	1	1	1	0	0	4.2284	1	0	1	0	1
0	6	1	2	0	1	1	1	0	0	4.37291	1	1	0	0	1
1	0	0	2	1	0	1	0	0	0	0	1	1	1	1	1
0	5	0	2	1	0	1	0	0	0	4.40654	1	1	1	1	1
0	5	0	1	1	1	1	0	0	0	3.19033	1	1	1	1	1
1	0	0	2	1	1	1	1	0	1	5.30103	1	1	1	1	0
1	6	0	1	1	1	1	0	0	0	0	1	1	1	1	1
1	5	1	2	1	0	1	1	0	0	5.03019	1	1	1	1	1
0	26	0	2	1	0	1	0	0	0	0	1	0	0	0	1
1	6	1	3	1	0	1	1	0	1	0	0	0	1	1	1
1	17	1	3	1	0	1	0	0	0	3.11394	0	1	0	1	1
1	9	1	2	1	0	1	0	0	0	4.47712	0	1	0	1	1
1	11	1	2	1	0	1	0	0	0	0	1	1	0	1	1
1	24	0	2	1	0	1	0	0	1	0	1	1	1	1	0
0	3	1	3	0	1	1	0	0	0	0	0	0	1	0	1
0	21	0	1	0	1	1	0	0	1	2.65896	1	1	0	1	1
1	4	1	1	0	1	1	0	0	0	5.47784	1	0	0	0	1
0	3	1	2	0	1	1	1	0	0	5.06644	0	0	1	1	1
0	5	1	1	0	1	1	1	0	0	2.88423	1	1	1	1	1
0	6	1	1	0	0	1	0	0	0	4.34242	1	1	1	1	1
1	26	0	2	0	1	1	0	0	0	3.60206	1	1	1	0	0
0	22	1	2	0	1	1	0	0	0	0	1	1	1	0	0
0	2	1	1	0	0	1	0	0	0	0	1	1	1	1	1
0	0	1	1	0	1	1	1	0	0	3.92428	0	0	1	1	1
0	5	1	1	0	0	1	0	0	0	3	1	1	0	0	1
0	5	0	1	0	0	1	0	0	0	0	1	0	0	0	1
0	8	1	1	0	1	1	0	0	0	1.77815	1	1	0	0	1
1	11	0	3	1	0	1	0	0	1	4.70927	1	1	1	1	1
1	6	0	1	0	0	0	1	0	1	2	1	1	1	1	1
0	5	1	1	0	1	1	1	0	0	3.83569	0	0	1	1	1
0	1	1	1	0	0	1	0	0	0	4.47712	1	1	0	1	1
0	26	1	1	0	1	1	0	0	0	4	1	1	1	0	0
0	11	1	2	0	0	1	0	0	0	4.90998	0	1	1	1	1
0	19	0	1	1	1	1	0	0	0	0	0	0	0	1	0
1	6	1	1	0	1	1	0	0	0	0	1	0	1	0	1
0	16	0	1	0	1	1	0	0	0	2.69897	0	0	0	1	1
0	4	1	2	0	0	1	1	0	0	0	1	1	0	1	1
0	10	1	1	1	0	1	0	0	0	0	1	1	0	0	1
1	23	1	1	1	0	1	0	0	0	0	1	1	0	1	1
1	8	0	3	1	0	1	0	0	0	3	1	1	0	1	1
1	7	0	3	1	0	1	0	0	0	0	0	0	1	1	1
1	7	1	2	1	0	1	0	0	0	4.69897	1	0	0	0	1
1	9	0	2	0	1	1	0	0	0	4.17609	1	1	1	1	0
1	12	1	1	1	0	1	1	0	0	4.87506	1	1	0	1	1
0	10	0	3	1	0	1	0	0	0	0	0	0	1	1	0
1	8	1	1	1	1	1	0	0	0	0	1	1	0	1	0
0	3	0	1	0	1	1	0	0	0	4.33244	1	1	1	1	1
0	21	1	1	1	1	1	0	0	0	3.17609	1	1	1	1	0
0	16	0	1	0	1	1	0	0	0	4.17609	1	0	1	1	1
1	0	1	1	0	1	1	0	0	0	4.83251	1	1	0	1	1
0	15	1	1	0	1	1	0	0	0	4.08636	1	1	0	1	1
1	0	0	1	0	1	1	1	0	0	3.60746	1	1	1	0	1
1	7	0	1	0	1	1	0	0	0	3.60206	1	1	0	0	1
1	7	0	1	0	1	1	0	0	0	3.81291	1	1	1	0	1
0	12	1	1	0	1	1	0	0	0	0	1	1	1	1	1
0	9	1	1	0	1	1	0	0	0	4.23553	0	0	1	1	1
1	7	1	1	0	1	1	0	0	0	0	1	0	1	0	0
0	8	1	1	0	1	1	0	0	0	4.02119	1	0	1	0	1
1	16	1	2	0	1	1	0	0	0	3.5563	1	1	1	1	1
1	12	1	3	0	1	1	0	0	0	3.03743	1	0	0	0	1
0	8	0	1	0	1	1	0	0	0	0	1	1	1	0	1
0	10	1	1	0	1	1	1	0	0	4.13871	1	1	0	0	1
1	4	0	1	0	1	1	0	0	0	3.20412	1	0	1	1	0
1	15	1	1	0	1	1	0	0	0	3.80618	1	0	1	1	1
1	2	1	2	0	1	1	0	0	0	4.46583	1	1	1	1	1
1	9	1	1	0	1	1	0	0	0	4.86923	1	1	0	1	1
1	12	1	1	0	0	1	0	0	0	0	1	1	1	1	1
1	16	1	1	0	0	1	0	0	0	4.7007	1	1	0	1	1
1	0	0	2	0	1	1	0	0	1	2.30103	1	1	1	1	1
0	0	1	1	0	1	1	0	0	0	3.61278	1	1	1	1	1
0	26	0	2	1	0	1	0	0	0	4.6835	1	1	1	0	0
1	4	1	2	1	0	1	0	0	0	4.72673	0	0	1	1	1
1	3	1	1	0	1	1	0	0	0	4.60369	1	1	0	1	1
1	5	0	1	0	0	1	0	0	0	3.16137	1	1	1	1	1
1	11	1	1	0	0	1	0	0	0	4.72016	0	1	1	1	1
1	8	1	1	0	1	1	1	0	0	0	0	0	0	0	1
1	0	0	1	1	0	1	0	0	0	0	1	1	0	0	1
0	8	1	1	0	1	1	0	0	0	3.4624	1	1	1	1	1
0	10	1	1	0	1	1	0	0	0	2.69897	1	1	0	1	1
1	1	1	2	0	1	1	1	0	0	3.88649	1	1	0	0	1
0	6	1	1	0	1	1	1	0	0	3.5302	1	0	0	0	1
1	3	1	1	0	1	1	0	0	0	3.13354	1	1	0	1	1
1	18	1	1	0	0	1	0	1	0	4.91751	1	1	0	1	0
1	4	1	2	0	1	1	1	0	0	3	1	1	0	1	1
1	6	1	2	0	1	1	1	0	1	2.69897	1	0	0	1	1
1	2	0	2	0	1	1	0	0	0	0	1	0	0	0	1
1	6	1	1	0	1	1	1	0	0	4.09342	0	0	1	0	1
0	13	1	1	0	1	1	0	0	0	3.75128	1	0	0	1	0
1	21	0	1	0	1	1	0	0	0	4.48287	0	0	1	1	0
1	14	0	1	0	1	1	1	0	0	2.69897	1	1	1	1	1
0	8	0	1	0	0	1	0	0	0	2.77815	1	1	1	1	1
0	0	0	1	0	0	0	0	0	0	3.67669	1	1	0	0	1
1	0	1	1	0	0	1	0	0	0	3.60853	0	0	1	1	1
1	1	0	1	0	0	1	0	0	0	0	1	0	1	1	1
0	3	1	1	0	0	1	1	0	0	4.51055	1	1	1	0	1
1	5	1	1	1	0	1	0	0	0	0	1	1	1	1	1
1	7	1	1	0	0	1	1	0	0	0	1	1	1	0	1
1	12	1	1	0	1	1	1	0	0	4.31597	1	1	0	1	1
0	1	1	1	0	1	1	1	0	0	2.90309	1	1	1	1	1
0	9	1	1	0	1	1	0	0	0	4.82995	1	0	0	1	1
1	2	1	1	0	1	1	0	0	0	3.44716	1	1	1	1	1
1	14	0	2	0	1	1	0	0	0	2.77815	1	1	1	1	0
1	11	1	1	0	1	1	0	0	0	4.17609	1	1	0	1	1
1	10	1	1	0	1	1	0	0	0	4.77815	1	0	0	1	1
0	3	1	1	0	1	1	1	0	1	4.88649	1	0	1	1	1
1	14	0	1	0	1	1	0	0	0	4.07918	1	1	0	1	1
0	14	1	1	0	1	1	0	0	0	4.00432	1	0	0	1	0
1	0	1	1	0	1	1	0	0	0	3.93952	1	1	1	0	1
1	4	0	1	0	1	1	1	0	1	3.11394	1	1	0	1	1
0	18	1	1	0	1	1	0	0	0	3.60206	1	1	0	0	0
0	15	1	1	0	0	1	0	0	0	4.00325	1	1	1	0	0
1	5	0	1	0	1	1	0	0	0	0	1	1	1	0	1
1	22	1	2	0	1	1	0	0	0	4.6844	1	1	0	1	1
0	15	1	2	0	1	1	0	0	0	4.94939	1	1	0	1	1
1	16	1	1	0	1	1	0	0	0	3.90849	1	1	1	1	1
0	20	1	1	0	1	1	0	0	0	3.81291	1	0	0	1	1
0	7	1	1	0	1	1	0	0	0	3.47712	1	0	1	1	1
0	8	1	1	0	1	1	0	0	0	3.50515	1	0	0	1	1
0	15	1	2	0	1	1	0	0	0	0	0	0	1	1	1
0	8	1	2	0	1	1	0	0	0	3.83315	1	0	1	1	1
0	17	1	2	0	1	1	0	0	0	0	1	0	1	1	1
0	11	0	2	0	1	1	0	0	0	4.60206	0	1	0	1	1
0	19	1	2	0	0	1	0	1	1	3.85126	1	1	1	1	0
1	22	0	1	0	0	1	0	0	0	4.36173	0	1	1	0	1
1	14	1	2	0	1	1	0	0	0	3.20412	1	0	0	1	1
1	21	0	1	0	0	1	1	1	1	0	1	1	0	1	0
1	12	1	2	1	0	1	0	0	0	2.54407	1	1	0	1	1
0	1	0	1	1	0	1	1	0	0	0	1	0	0	1	1
1	12	0	1	1	0	1	0	0	0	3.47712	1	1	1	1	1
0	14	1	1	1	1	1	0	0	0	3.7864	0	1	0	1	1
1	2	1	2	1	0	1	1	0	0	3	1	0	1	1	1
0	4	1	2	1	0	1	1	0	0	4.30535	1	1	0	1	1
1	0	0	3	1	0	1	0	0	1	3.04139	1	1	0	1	1
0	19	1	2	0	1	1	0	0	0	4.57978	1	0	0	1	0
0	3	0	1	0	1	1	0	0	0	2.47712	1	0	0	0	1
0	6	1	1	1	0	1	0	0	0	2	1	0	1	1	1
1	23	1	1	0	1	1	0	0	0	4.02119	1	1	0	1	1
1	7	1	2	0	0	1	0	0	0	3.57978	1	1	0	0	1
0	2	0	2	1	0	1	0	0	0	3.30984	1	1	0	1	1
0	14	0	2	0	1	1	0	0	0	3.07918	1	0	1	0	1
1	16	1	1	0	1	1	0	0	1	4.40739	1	1	0	1	1
1	2	1	2	1	0	1	0	0	0	4.30535	1	1	0	1	1
0	2	1	1	0	0	1	1	0	0	2.47712	1	1	0	1	1
1	15	1	3	0	1	1	0	0	0	4.17609	1	1	0	0	1
1	3	1	2	0	1	1	0	0	1	4.07918	1	1	0	0	1
0	17	0	2	0	1	1	0	0	0	0	1	0	0	1	1
1	6	1	2	0	1	1	0	0	0	1.90309	1	1	0	1	1
1	13	0	1	1	1	1	0	0	0	2.47712	0	0	1	1	1
1	26	1	2	0	0	1	0	0	0	4.01284	1	1	0	0	1
0	22	1	2	0	0	1	0	0	0	3	1	1	0	1	1
0	3	1	2	1	1	1	0	0	0	2.69897	1	1	0	1	1
0	0	0	1	0	1	1	0	0	0	2.74036	1	1	1	1	1
0	11	1	2	0	0	1	0	0	1	3.68305	1	0	0	1	0
1	19	1	2	1	0	1	0	0	0	2.11394	1	1	0	1	1
1	4	0	2	0	1	1	0	0	0	4.14706	1	1	0	0	1
1	5	1	1	0	1	1	0	0	1	2.90309	1	0	1	1	1
0	7	1	3	1	0	1	0	0	0	4.38021	1	0	1	0	1
1	13	1	1	0	0	1	0	0	0	3.89209	0	0	1	1	1
1	2	0	3	1	0	1	0	0	0	0	1	1	1	1	1
1	2	1	3	1	0	1	1	0	0	0	1	0	0	0	1
0	9	0	3	1	0	1	0	0	0	0	1	1	0	1	1
1	3	0	3	1	0	1	0	0	0	4.47712	1	1	1	1	1
1	13	0	2	1	0	1	0	0	0	0	1	1	0	1	1
0	0	0	2	1	0	1	0	0	0	0	0	0	0	1	1
0	20	1	1	0	1	1	0	0	0	4.54376	1	1	1	0	0
1	28	0	1	0	1	1	0	0	0	4.50106	0	1	1	0	1
0	23	1	1	0	1	1	0	0	0	3.20412	1	0	1	1	0
0	8	0	1	0	1	1	1	0	0	4.89116	1	1	1	1	1
1	24	1	1	0	1	0	0	0	0	3.0086	1	1	1	1	0
0	19	0	2	0	1	1	0	0	0	4.07918	1	0	1	0	0
0	20	0	1	0	1	1	0	0	0	3	1	1	0	0	1
1	5	0	2	0	1	1	0	0	0	3.32222	1	1	1	0	1
1	25	1	3	0	1	1	1	0	0	4.18064	1	0	1	0	1
0	3	1	1	0	1	1	0	0	0	3.81291	1	0	0	0	1
1	14	1	3	0	1	1	0	0	0	5.30363	1	0	0	1	1
0	14	0	1	1	1	1	0	0	0	3.49415	1	1	1	1	1
0	22	0	1	0	1	1	0	0	0	4.30103	1	1	1	1	1
1	12	1	1	0	1	1	1	0	0	4.77873	1	0	1	1	1
0	0	1	1	0	1	1	1	0	0	4	0	0	1	1	1
1	17	1	1	0	1	1	0	0	0	4.30136	1	1	1	0	1
0	18	1	1	0	1	1	0	0	1	4.18184	1	0	1	0	1
0	23	0	1	0	1	1	0	0	0	4.36736	1	1	1	1	0
0	18	1	1	0	1	1	0	0	0	4.0604	1	1	1	1	1
1	17	0	1	0	0	1	0	0	0	2.47712	0	0	1	1	1
1	18	0	3	0	1	1	0	0	0	4.30103	1	0	1	1	0
0	10	1	2	0	1	1	0	0	0	4.30363	1	1	0	0	1
0	3	1	1	0	1	1	1	0	0	4.64542	0	0	1	1	1
0	18	0	1	0	1	1	0	0	0	2.24304	1	0	1	0	1
0	24	0	2	0	1	0	0	0	0	3.5955	1	1	1	0	0
0	11	1	2	0	1	1	0	0	0	3.54407	1	0	1	0	0
0	6	0	1	0	1	0	0	0	0	4.17667	1	0	1	0	0
1	8	0	1	0	1	1	1	0	0	4.4777	1	1	0	1	1
1	7	0	2	0	1	1	0	0	0	2.99344	1	1	1	0	1
0	3	1	3	0	1	1	0	0	0	4.71269	1	1	1	1	1
0	9	0	2	0	1	1	0	0	1	3.34242	1	1	1	1	1
0	8	0	1	0	1	1	0	0	0	2.90309	1	0	1	1	1
0	14	0	1	0	1	1	0	0	0	3.40654	1	1	0	0	1
1	11	0	1	0	1	1	0	0	1	3.92169	1	0	0	1	1
0	17	0	1	0	1	1	0	0	0	4.21696	0	0	1	0	1
0	24	0	1	0	1	0	0	0	0	3.17026	1	1	0	0	1
0	7	0	1	0	1	1	0	0	0	3.5563	1	1	1	0	1
0	17	0	1	0	1	1	0	0	0	2.74036	1	1	1	0	1
0	15	1	1	0	1	1	0	0	0	3	1	1	0	0	1
0	9	1	1	0	1	1	0	0	0	4.33686	1	1	1	1	1
1	8	1	1	0	1	1	0	0	0	3.77815	1	1	0	0	1
0	16	0	1	0	1	1	0	0	0	4.03527	1	1	1	0	1
0	19	0	1	0	1	1	0	0	0	3.25527	1	1	0	1	0
0	24	0	1	0	1	1	0	0	0	4.613	1	1	1	1	0
0	24	1	1	0	1	1	0	0	0	4.27646	0	1	0	0	1
0	12	0	1	0	1	1	0	0	0	2.98363	1	1	0	0	1
0	21	0	1	0	0	0	1	0	0	4.3969	1	1	0	1	0
0	19	0	1	0	1	1	0	0	0	4.03342	1	1	1	1	0
0	13	0	1	0	1	1	0	0	0	0	0	1	1	0	1
1	28	0	2	0	1	1	0	0	1	5.23198	1	1	1	0	1
0	21	0	1	0	1	1	0	0	0	4.83885	1	1	1	1	1
0	23	0	1	0	1	1	0	0	0	4.34242	1	1	1	0	1
0	28	1	1	0	1	1	0	0	0	3.92942	1	1	1	1	1
1	13	0	1	0	1	1	1	0	0	0	1	1	1	1	1
0	9	0	1	0	1	0	0	0	1	0	0	0	0	0	0
0	10	0	1	0	1	1	0	0	0	4.17898	1	1	0	1	1
1	5	1	1	0	0	1	1	0	0	2.92428	1	1	0	0	1
1	9	0	2	0	1	1	0	0	0	3.90309	1	1	1	1	1
0	11	1	2	0	0	1	1	0	0	0	1	1	1	0	1
1	11	0	2	0	1	1	0	0	0	0	1	1	0	0	1
1	8	1	1	0	1	1	0	0	0	4.72835	1	0	1	1	1
1	13	0	1	0	1	1	0	0	0	2	1	1	0	0	1
0	17	1	2	0	1	1	0	0	0	4.60054	1	1	1	1	0
1	10	0	1	0	0	0	1	0	0	0	1	1	1	1	1
1	0	1	2	0	0	1	0	0	0	3.90309	1	1	1	1	1
1	11	1	2	0	1	1	0	0	0	2.47712	1	1	0	1	1
1	16	1	2	0	1	1	0	0	0	0	1	0	1	1	0
1	2	1	4	1	0	1	0	0	0	4.63548	0	1	0	0	1
1	19	1	2	1	0	1	0	0	0	5.04689	1	1	1	1	1
1	1	1	2	0	0	1	0	0	0	4.80346	0	1	0	1	1
0	5	1	2	0	1	1	0	0	0	5	1	1	0	1	1
0	17	1	2	0	0	1	0	0	0	3.11394	1	1	1	1	1
1	14	1	1	0	1	1	0	0	0	2.30103	1	1	1	1	1
1	14	0	2	0	0	1	0	0	0	0	1	0	1	1	1
0	16	1	2	0	1	1	0	0	0	3.60206	1	1	0	1	1
0	9	1	1	1	0	1	0	0	1	3.54407	1	1	1	1	1
1	5	0	2	0	1	1	1	0	1	3.69897	1	1	1	0	0
1	10	1	2	0	1	1	1	0	0	4.70518	1	1	1	0	1
1	0	1	2	0	1	1	0	0	0	0	1	1	1	1	1
1	0	0	1	0	1	1	0	0	0	0	1	0	0	1	1
0	7	0	2	0	1	1	0	0	0	4.33244	1	1	1	1	1
0	2	0	2	1	0	0	0	0	0	3.68124	0	0	1	1	1
0	18	0	2	1	1	1	0	0	0	0	1	1	0	0	1
1	3	1	2	1	0	1	1	0	0	0	1	0	0	0	1
0	23	1	2	0	0	1	0	0	0	0	1	1	0	0	0
1	3	0	3	1	0	1	1	0	0	0	0	1	0	1	1
0	3	0	2	1	0	1	0	0	0	4	1	1	0	1	1
1	7	0	2	1	0	1	0	0	0	0	1	1	0	0	1
0	25	0	3	1	1	1	0	0	0	0	1	0	1	0	0
0	9	1	3	1	0	1	0	0	0	3.62325	1	1	0	1	1
0	10	1	2	1	0	1	0	0	0	3.30103	1	0	0	0	1
0	3	0	3	1	0	1	1	0	0	3.14613	0	1	0	1	1
0	4	1	2	1	0	1	1	0	0	0	1	0	0	0	1
0	6	0	1	1	0	1	1	0	0	4.64345	1	1	1	1	1
0	11	0	1	1	0	1	0	0	0	3.59218	1	1	0	0	1
1	4	1	1	1	0	1	0	0	0	0	1	1	1	1	1
1	4	0	3	1	0	1	0	0	0	0	0	0	1	0	1
1	8	1	2	1	0	1	0	1	0	0	1	1	1	1	1
0	17	0	2	1	0	1	1	0	1	4.47712	1	1	1	1	1
1	8	1	3	1	0	1	0	0	0	2.30103	1	1	0	0	1
1	13	1	2	1	1	1	1	0	0	3.62325	1	1	0	1	1
1	11	1	3	1	0	1	0	0	0	0	1	0	0	0	1
1	15	1	2	1	0	1	0	0	0	3.96595	1	1	1	0	0
1	6	1	3	1	0	1	1	0	0	0	1	1	1	1	1
1	6	0	2	1	0	1	0	0	0	3.07918	0	0	0	0	1
0	6	0	1	1	0	0	1	0	0	0	1	1	0	1	1
1	11	1	3	1	0	1	0	0	0	5	1	0	1	1	1
1	9	1	3	1	0	1	0	0	0	0	1	1	0	1	1
1	15	1	3	1	0	1	1	0	0	0	0	0	0	1	1
0	14	1	3	1	0	1	1	0	1	0	1	1	0	0	0
1	27	1	2	1	0	1	0	0	0	3.81291	1	1	0	1	1
1	7	1	2	1	0	1	0	0	0	0	0	0	1	0	1
0	7	1	3	1	0	1	0	0	0	0	0	1	0	1	1
1	2	0	2	1	0	1	1	0	1	0	1	0	0	1	1
0	6	1	3	1	0	1	0	0	0	0	0	0	1	1	1
1	7	1	3	1	0	1	0	0	0	0	1	1	0	1	1
1	5	0	3	1	0	1	1	0	0	0	1	1	0	1	1
1	1	0	3	1	0	1	1	0	1	0	1	1	1	0	1
1	1	0	3	1	0	1	0	0	0	0	0	0	1	1	1
0	21	1	3	1	0	1	0	0	0	3.40654	1	1	0	1	1
0	2	1	3	1	0	1	0	0	0	0	0	1	0	1	1
1	12	0	2	1	1	1	0	0	0	0	1	1	0	1	1
0	14	0	2	1	0	1	0	0	0	0	0	0	0	0	1
1	5	0	3	1	0	1	0	0	0	0	0	1	0	1	1
0	12	1	3	1	0	1	0	0	0	0	1	0	1	1	1
1	0	1	2	0	0	1	0	0	0	0	0	1	0	1	1
0	6	1	3	1	0	1	1	0	1	0	1	1	0	1	1
0	0	0	3	1	0	1	1	0	0	0	0	0	1	0	1
1	7	0	2	1	0	1	0	0	0	0	1	1	1	0	1
1	4	1	3	1	0	1	1	0	1	0	1	1	0	1	1
1	2	1	2	0	0	1	0	0	0	4.72016	1	1	0	0	1
1	22	0	2	0	1	1	0	0	0	0	0	0	1	1	1
0	3	1	2	0	0	1	0	0	0	0	1	1	1	1	1
0	0	1	2	0	1	1	0	0	0	4.60206	1	1	0	0	1
0	5	1	2	0	0	1	0	0	0	4.97313	1	1	1	1	0
0	0	0	1	0	1	1	0	0	0	4.84514	1	1	1	1	1
1	0	0	3	0	1	1	1	0	0	0	1	1	1	1	1
1	3	0	2	0	0	1	0	0	0	0	0	0	1	1	1
0	23	1	1	0	1	1	0	0	0	3	1	1	0	1	0
1	7	1	2	0	1	1	1	0	0	1.30103	1	1	0	0	1
0	21	1	2	0	1	1	0	0	0	3.69897	1	1	1	0	0
1	5	0	2	0	0	1	1	0	0	2.43933	0	1	1	1	1
0	2	1	2	0	1	1	0	0	0	4.69897	0	0	1	1	1
1	4	1	3	0	0	1	0	0	0	0	1	1	0	1	1
0	3	1	2	0	1	1	0	0	0	4.80346	1	1	1	0	1
1	2	0	2	0	0	1	1	0	0	4.69897	1	1	0	0	1
0	3	0	2	0	1	1	0	0	0	4.7814	0	1	1	0	1
1	7	0	1	0	1	1	0	0	0	4.93952	0	1	0	0	1
0	20	1	1	0	1	1	0	0	0	4.90309	1	1	1	0	1
1	18	1	2	0	1	1	0	0	0	3.69897	1	1	1	1	1
0	3	1	2	0	1	1	0	0	0	4.90309	1	1	1	1	1
0	0	1	1	0	1	1	0	0	0	5.00013	1	0	0	0	0
0	9	1	2	1	0	1	0	0	0	3.30103	1	1	0	1	1
0	9	1	1	0	1	1	0	0	0	5.04139	1	1	0	1	1
1	3	1	3	0	1	1	1	0	0	4.25527	1	1	1	1	1
1	5	0	1	0	1	1	0	0	0	4.71933	1	1	1	0	1
0	5	1	3	0	0	1	0	0	0	4.7364	1	0	1	1	1
1	3	1	1	0	0	1	1	0	1	0	0	1	1	1	1
1	2	1	2	0	1	1	0	0	0	4.31492	0	1	0	1	1
0	15	0	2	0	1	0	0	0	0	3.47712	1	1	0	1	1
1	3	1	1	0	1	1	1	0	0	3.60206	1	1	1	1	1
1	3	0	1	0	1	1	0	0	0	0	1	1	0	1	1
0	7	1	2	0	1	1	0	0	0	3.30103	0	1	1	1	1
1	3	0	2	0	1	1	0	0	0	4.19312	1	1	1	1	1
1	17	1	2	0	0	0	0	0	0	2.47712	1	1	0	1	1
0	4	0	2	0	1	1	0	0	0	4.34242	1	1	1	1	1
0	5	0	2	0	0	1	0	0	0	5.23045	1	1	0	1	1
0	8	1	3	0	1	1	1	0	1	4	1	1	1	1	1
1	2	0	2	0	1	1	0	0	0	0	1	1	1	1	1
1	23	0	1	0	1	1	0	0	0	2.69897	1	1	1	1	1
0	9	0	2	0	0	1	0	0	0	3.63347	1	1	1	1	1
0	16	1	1	0	1	1	0	0	0	0	0	1	1	1	0
0	8	1	2	0	1	1	0	0	0	3.76343	0	1	1	1	1
1	12	0	2	0	1	1	0	0	0	2.47712	1	0	1	1	1
1	10	0	2	0	0	1	0	0	0	3.79934	1	1	1	0	1
1	5	1	2	0	1	1	0	0	0	3.60206	1	1	1	0	1
1	0	1	3	0	1	1	0	0	0	0	1	1	1	0	1
0	8	0	2	0	1	1	0	0	0	0	1	1	1	1	1
1	18	0	2	0	1	1	0	0	0	5	0	0	1	0	0
0	15	0	2	0	1	1	0	0	0	4.04844	1	1	1	1	1
0	5	0	2	0	1	1	0	0	0	0	1	1	0	1	1
0	12	1	2	0	0	1	1	0	0	5	1	1	1	1	1
0	0	1	2	0	1	1	0	0	0	5.29048	1	1	1	1	1
1	0	1	3	0	0	1	0	0	1	0	1	1	1	1	1
1	4	1	2	0	1	1	1	0	0	3.69897	1	1	1	1	1
0	18	0	2	0	1	1	0	0	1	4.30103	1	1	0	0	1
1	6	1	2	0	1	1	0	0	0	2.30103	1	1	1	1	0
1	22	0	2	0	1	1	0	0	0	3.60206	0	0	1	1	0
0	14	1	2	0	1	0	0	0	0	2.25527	1	1	1	1	1
1	6	0	2	0	1	1	0	0	0	5.19424	0	0	1	1	1
1	12	1	2	0	0	1	1	0	0	3.63599	1	1	1	1	1
1	3	0	2	0	1	1	0	0	0	3.74036	1	1	1	1	1
0	17	0	2	0	0	1	0	0	0	4.47712	0	1	1	1	1
1	16	1	2	0	1	0	0	0	0	4.55991	1	1	1	0	1
1	0	1	1	0	0	1	1	0	0	2.95424	1	1	1	0	0
1	0	0	2	1	0	1	0	0	0	0	1	1	0	1	1
1	17	0	3	1	0	1	0	0	0	4.5563	1	1	1	0	1
1	9	1	2	1	1	1	0	0	0	4.25527	1	1	0	0	1
1	6	0	3	1	0	1	1	0	1	3.44091	1	1	1	0	1
0	22	0	1	0	1	1	0	0	0	0	1	1	1	0	0
0	10	0	2	1	0	1	0	0	0	4.77815	0	1	1	0	1
1	6	0	2	1	1	1	1	0	1	0	0	0	1	1	0
1	10	1	1	0	1	1	0	0	0	2.49136	1	1	0	1	0
1	15	1	3	0	1	1	0	0	0	0	1	1	0	1	1
1	3	1	1	0	1	0	0	0	0	3.12872	1	1	1	0	0
1	8	0	1	0	1	1	0	0	0	3.63347	1	1	1	1	1
0	15	0	2	0	0	1	0	1	0	4.0607	0	0	1	1	0
1	0	1	2	0	1	1	1	0	0	4.85854	1	1	1	1	1
0	10	0	2	0	1	1	0	0	0	0	1	0	0	0	1
1	13	0	2	0	1	1	0	0	1	2.0086	1	1	1	1	1
1	14	0	1	1	1	1	0	0	0	4.13033	1	1	0	1	0
0	8	0	1	0	1	1	0	0	0	3.47712	1	1	1	1	1
1	10	1	1	0	1	1	0	0	0	0	1	1	1	1	1
1	9	0	1	0	1	1	0	0	0	3.4183	1	1	1	0	1
0	22	1	1	0	1	1	0	0	0	0	1	1	1	0	1
0	12	0	1	0	1	1	0	0	0	3.67852	1	1	1	1	1
0	10	1	1	0	0	1	0	0	1	2	1	1	1	0	1
0	3	0	1	0	0	0	0	0	0	0	1	1	1	1	1
1	3	1	2	1	0	1	1	1	0	4.08814	1	0	0	0	1
0	15	0	1	0	1	1	0	1	0	6.27634	1	1	1	1	1
1	9	1	1	0	1	1	0	0	0	3.16732	0	0	1	1	1
0	26	0	2	0	1	1	0	0	0	4.96261	1	1	1	0	0
1	15	1	1	0	0	1	0	0	0	3.99913	1	0	1	1	0
1	27	0	1	0	1	1	0	0	1	3.3483	1	1	1	1	0
1	13	1	2	0	1	1	0	0	0	3.38739	1	1	0	1	1
1	0	1	1	0	1	1	0	0	0	4.92557	1	1	0	1	1
1	15	1	1	0	1	1	0	0	0	4.1038	1	1	1	0	0
1	12	1	1	1	1	1	0	0	0	3.45025	1	0	1	1	1
1	16	0	1	0	1	1	0	1	0	0	1	1	1	1	0
0	4	1	2	0	1	0	1	0	1	3	1	1	1	1	1
1	12	1	1	0	1	1	0	0	0	3.64836	1	1	1	1	1
1	18	0	2	0	1	1	0	0	0	6.56263	1	0	0	1	1
0	6	0	1	0	1	1	0	0	0	4.18752	1	0	0	0	1
0	0	1	1	0	1	1	0	0	0	3.02119	1	1	1	0	1
0	6	1	1	0	1	1	0	0	1	4.95961	1	1	0	1	0
0	3	0	1	0	1	1	0	0	0	4.6721	1	0	0	0	1
1	11	1	2	0	1	1	0	0	0	0	1	1	1	1	1
0	9	0	1	0	1	0	0	0	0	4.70927	1	1	1	1	0
0	13	0	1	0	0	0	0	0	0	2.77815	1	0	0	1	0
1	8	0	1	0	1	1	0	0	0	0	1	0	1	0	1
0	0	0	3	0	1	1	0	0	0	3.39794	0	0	1	1	1
1	12	0	2	0	0	1	0	0	0	3.2878	1	1	1	1	1
1	20	0	2	0	0	1	1	0	0	2.17609	1	1	1	0	0
0	0	1	2	1	1	1	1	0	0	0	1	1	1	1	1
0	24	0	2	0	1	1	0	0	0	0	0	1	1	0	1
1	7	1	2	0	1	1	0	0	0	4.60206	1	1	0	1	1
0	18	1	2	0	0	1	0	0	0	4.32222	1	1	0	0	1
0	5	1	2	0	1	1	0	0	0	4.55473	1	1	1	1	1
0	6	1	1	0	1	1	1	0	0	3.03743	1	1	0	0	0
0	0	1	2	0	0	1	1	0	0	4.7497	1	0	0	1	1
1	0	0	1	0	1	1	1	0	0	2.30103	1	0	1	0	1
1	9	1	2	0	1	1	0	0	0	4.17609	1	1	0	0	1
0	8	0	2	0	0	1	0	0	0	0	1	1	0	1	1
0	18	1	1	0	1	1	0	0	0	0	0	1	1	1	0
1	4	1	2	0	1	1	0	0	0	0	1	1	1	1	1
1	15	0	2	0	1	1	0	0	1	0	1	1	0	0	0
1	0	0	2	0	1	1	0	0	0	0	1	1	1	0	1
0	13	0	1	0	1	1	0	0	0	2.11394	1	1	1	0	1
1	0	0	1	0	0	1	0	0	0	2.8451	1	1	1	1	1
0	9	0	1	0	1	1	0	1	1	0	1	1	1	0	0
0	12	0	1	0	1	1	1	0	1	3.65321	1	1	0	1	1
1	7	1	2	0	1	1	0	0	0	5.00173	1	1	1	1	1
0	12	1	3	0	1	1	0	0	1	0	1	1	1	1	0
0	14	1	1	0	1	1	0	0	1	3.13033	0	0	1	1	0
0	3	0	2	0	1	1	0	1	0	5	1	1	0	1	1
0	22	0	3	1	1	1	0	0	0	2.07918	0	0	1	1	0
1	0	0	3	1	0	1	1	0	0	0	1	1	0	1	1
0	6	1	2	1	0	1	0	0	0	0	0	1	1	0	1
1	7	0	3	1	0	1	0	0	0	0	0	1	1	1	1
0	3	0	2	1	0	1	1	0	0	2	1	1	0	1	1
1	11	0	3	1	0	1	0	0	1	2	1	1	1	1	1
0	14	1	3	1	0	1	0	0	0	4.47712	0	1	0	1	1
0	13	0	3	1	0	1	0	0	0	0	0	0	0	0	1
0	8	1	3	1	0	1	0	0	0	0	1	1	0	1	1
0	19	0	2	1	0	1	0	0	0	3.47712	1	1	0	1	0
1	22	0	1	1	0	1	0	0	0	0	1	1	0	1	1
0	3	0	3	1	0	1	1	0	0	0	1	1	0	1	1
1	7	0	3	1	0	1	0	0	0	4.47712	1	1	1	1	1
1	4	0	2	1	0	1	0	0	0	0	1	1	0	0	1
0	2	1	3	1	0	1	0	0	0	2.30103	0	0	1	0	1
1	4	1	3	1	0	1	1	0	1	0	1	0	0	1	1
0	11	1	3	1	0	1	0	0	0	0	1	1	0	1	0
0	7	1	2	1	0	0	0	0	0	0	1	1	1	1	1
1	7	1	4	1	0	1	0	0	0	0	0	0	1	0	1
1	16	1	2	1	0	1	0	0	1	0	1	1	0	1	1
1	18	0	3	1	0	1	0	0	1	0	1	0	0	0	1
1	0	0	3	1	0	1	0	0	1	5.17898	0	0	0	0	1
1	4	1	3	1	0	1	1	0	0	0	0	1	0	1	1
1	1	1	2	0	1	1	0	0	0	4.41697	1	1	0	1	1
1	14	1	2	0	1	1	0	0	0	4.78675	0	1	0	1	1
0	6	1	1	0	1	1	0	0	0	4.35698	0	1	0	0	1
1	3	0	1	0	1	1	1	0	0	0	1	1	1	1	1
1	24	0	1	0	1	1	0	0	0	4.61742	1	1	0	1	1
1	11	1	1	0	1	1	0	0	0	4.62221	1	1	0	0	1
0	22	0	2	0	0	1	0	0	0	4.04139	1	1	0	1	1
0	11	1	2	0	1	1	0	0	0	4.1486	1	1	0	1	1
1	24	0	2	0	0	0	0	0	0	4.34439	1	1	0	0	0
1	12	0	3	0	1	1	1	0	0	0	1	1	1	1	1
0	15	1	3	1	1	1	0	0	0	3.90309	1	1	1	1	1
0	4	0	3	0	1	1	0	0	0	0	1	1	1	1	1
0	12	0	2	1	1	1	0	0	0	4.00056	1	1	1	0	1
1	5	0	3	0	1	1	0	0	0	3.44716	1	1	0	1	1
0	15	1	1	0	1	1	0	0	1	0	0	1	0	1	1
1	17	1	1	0	1	1	0	0	1	4.07918	1	1	1	1	0
0	2	0	3	1	0	1	0	0	1	0	1	0	1	1	1
0	17	0	1	1	1	1	0	0	0	0	0	0	1	1	1
1	7	0	1	1	1	1	1	0	0	0	1	1	0	0	1
1	9	1	2	1	1	1	0	0	0	0	1	1	1	1	1
1	30	1	3	1	0	1	0	0	0	0	0	0	0	0	1
1	11	1	2	0	0	1	0	0	0	0	0	0	1	0	1
1	5	0	1	0	1	1	0	0	0	3	1	1	1	1	1
0	9	1	2	0	1	1	0	0	0	5.07918	1	1	0	1	1
0	0	1	2	0	1	1	0	0	0	4.08565	1	1	1	1	1
1	0	0	2	0	1	1	1	0	0	4.30103	1	1	1	1	1
1	12	0	1	0	1	1	0	0	0	2.32222	1	1	1	0	1
1	1	0	1	0	1	1	1	0	0	2.90309	1	1	1	1	1
0	20	1	2	0	1	1	1	0	0	3.60206	1	1	0	1	1
1	16	1	2	0	1	1	1	0	0	0	0	0	1	1	1
0	6	1	2	0	1	1	0	0	0	4.66276	1	0	0	1	1
1	2	0	2	0	1	1	1	0	0	4	1	1	0	1	1
1	13	0	2	0	1	1	1	0	0	5.48216	1	1	0	1	1
0	12	1	2	0	1	1	0	0	0	3.39794	1	0	0	1	1
0	5	1	2	0	1	1	0	0	1	4	0	1	1	0	1
0	10	1	2	0	1	1	0	0	0	0	0	1	1	1	1
1	13	0	3	0	1	1	0	0	0	0	1	1	0	1	0
0	6	1	2	1	0	1	1	0	0	0	1	0	1	0	1
1	9	1	3	1	0	1	0	0	0	0	1	0	0	0	1
1	6	1	3	1	0	1	0	0	0	4.69897	1	1	0	0	1
0	3	1	2	1	1	1	0	0	0	0	1	1	1	1	1
0	23	1	2	0	1	1	0	0	0	3.30103	1	1	1	1	0
1	6	0	1	0	1	1	0	0	0	4.00711	1	1	0	1	1
1	25	1	1	0	1	1	0	0	0	4.43297	1	1	0	0	1
1	3	1	3	0	1	1	1	0	0	5.47914	1	0	0	1	1
1	16	0	2	0	1	1	1	0	0	4.07918	1	1	1	1	1
0	16	1	3	0	1	1	0	0	0	5.32387	1	0	0	1	1
1	27	0	1	0	1	1	0	0	0	4.31806	1	1	1	0	0
1	6	0	1	0	1	1	0	0	0	4.48855	0	0	1	1	1
1	17	1	2	0	1	1	0	0	0	4.49554	0	1	1	0	0
1	21	1	1	0	1	1	0	0	0	4.60531	1	0	0	1	1
0	5	1	1	0	1	1	0	0	0	5.11893	0	1	1	1	1
0	19	1	1	0	1	1	0	0	0	3	1	1	1	1	1
0	21	1	2	0	1	1	0	0	0	2.90309	1	1	1	1	1
1	25	1	1	0	1	1	0	0	0	4.3075	1	1	1	1	0
0	11	1	2	0	1	0	0	0	0	0	1	1	1	1	1
0	0	1	2	0	1	1	1	0	0	3.47712	0	0	1	1	1
0	8	0	1	0	1	1	0	0	1	3.77815	1	0	1	1	1
1	19	1	3	0	1	1	0	0	0	3.93952	0	1	0	0	0
0	16	1	1	0	1	1	1	0	0	4.26717	1	1	1	1	0
1	13	1	2	1	1	1	0	0	0	4.04139	1	0	0	1	1
1	5	1	1	0	1	1	1	0	0	4.49927	1	1	1	1	1
1	23	1	2	0	1	1	0	0	0	4.49136	1	1	0	1	0
0	6	1	2	0	1	0	0	0	0	2.80618	0	0	1	1	1
1	13	1	3	0	1	1	0	0	0	4.18184	1	0	0	0	1
0	4	1	2	0	1	0	0	0	0	3.30103	1	0	1	1	1
1	6	0	1	0	0	0	0	0	1	4.17609	1	1	1	0	0
1	3	0	2	0	0	0	0	0	0	4.65321	1	1	1	1	1
1	9	1	2	0	1	1	0	0	0	0	1	1	0	1	1
1	17	1	2	0	1	1	0	0	0	0	0	0	0	1	0
1	8	1	2	0	1	1	0	0	0	4.33846	1	1	0	1	1
0	1	1	2	0	1	1	1	0	0	4.60206	0	0	1	0	1
0	3	1	2	0	1	1	1	0	0	4.45788	1	1	1	1	1
1	3	1	2	0	0	1	1	0	0	4.03342	1	1	1	1	1
1	8	0	2	0	1	1	0	0	0	4.12385	1	1	1	1	1
0	15	1	3	1	1	1	0	0	0	0	1	1	1	0	1
0	13	0	3	1	0	1	0	0	0	0	1	1	0	1	0
0	13	1	2	1	0	1	0	0	0	0	1	1	0	0	1
0	15	0	3	1	0	1	0	0	0	5	1	1	1	0	1
0	13	1	3	1	1	1	0	0	0	0	1	1	1	1	1
1	0	0	2	1	1	1	1	0	0	5.02531	0	0	1	1	1
1	5	1	3	1	0	1	0	0	0	0	0	1	1	0	1
0	6	0	2	1	0	1	1	0	0	0	0	1	1	1	1
1	0	1	3	1	1	1	1	0	0	4.47712	1	1	0	0	1
1	8	1	2	0	1	1	1	0	0	0	0	1	0	0	1
0	13	0	2	0	1	1	0	0	0	3.30103	1	1	1	0	1
0	12	1	2	0	1	1	0	0	0	4.51851	1	1	0	1	1
0	12	1	2	0	1	1	0	0	0	4.38021	0	1	1	0	1
0	12	0	1	1	1	1	0	0	0	4.48287	1	1	0	1	1
1	22	0	1	0	1	0	0	0	0	0	1	1	1	0	1
0	10	1	2	0	1	1	0	0	0	0	1	1	1	1	1
0	10	1	2	0	1	1	0	0	0	0	1	1	1	0	1
0	3	1	1	0	1	1	0	0	0	3.34242	1	1	0	1	1
1	10	1	2	0	1	1	0	0	0	3.40739	1	1	0	1	1
1	22	0	2	0	1	1	0	0	0	2.38021	1	1	0	1	1
1	18	1	1	0	1	1	0	0	0	0	1	1	0	0	0
0	11	0	1	0	1	1	1	0	0	2.69897	1	1	0	1	1
1	23	0	1	0	1	1	0	0	0	4.30103	1	1	0	1	1
0	22	0	1	0	1	1	0	0	0	1.47712	1	1	0	1	1
1	6	1	3	0	1	1	0	0	0	3.78176	1	1	1	1	1
1	3	0	2	0	1	1	1	0	0	2.77815	1	1	0	1	1
1	12	1	2	0	1	1	0	0	0	3.32634	1	1	0	1	1
0	9	1	2	0	1	1	0	0	0	0	1	0	0	1	1
0	18	0	1	0	1	1	0	0	0	2.69897	1	1	0	1	1
1	20	0	2	0	1	1	0	0	0	0	1	1	0	1	1
1	11	1	1	0	1	1	0	0	0	4.4823	1	0	1	1	1
0	11	0	1	0	1	1	0	0	0	3.60206	1	1	1	1	1
0	22	1	1	0	1	1	0	0	0	3.07918	0	1	0	0	1
1	18	0	1	0	1	1	0	0	0	1.95424	1	1	1	0	1
0	16	1	1	0	1	1	0	0	0	2.60206	0	0	0	0	0
1	15	0	1	0	1	1	1	0	0	0	1	1	1	1	1
1	6	1	1	0	1	1	0	0	0	3.8451	1	1	0	0	1
0	11	0	1	0	1	1	1	0	0	3.716	1	1	0	1	1
0	13	1	1	0	1	1	1	0	0	0	1	1	1	0	1
0	24	0	2	0	1	1	0	0	0	4.38881	1	1	0	1	0
1	6	1	3	0	1	1	0	0	0	3.23045	1	1	0	1	1
0	21	1	1	0	1	1	0	0	0	3	1	0	0	0	1
0	10	1	1	0	1	1	0	0	0	3.62583	1	0	0	1	1
0	14	0	1	0	1	1	1	0	1	4.22686	1	1	1	1	0
1	20	1	1	0	1	1	0	0	0	3.52892	0	1	0	0	0
0	4	0	2	0	1	1	0	0	0	2.77815	1	1	0	0	1
0	14	0	1	0	1	1	0	0	0	4.14613	1	1	1	0	0
0	21	1	1	0	1	1	0	0	0	3.49136	1	1	0	1	1
1	16	0	2	0	1	1	0	0	0	2.79239	1	1	1	1	1
1	23	1	1	0	1	1	0	0	0	3.49136	1	1	1	1	1
0	27	0	1	1	0	1	0	0	0	0	1	0	1	0	0
0	15	1	3	1	1	1	0	0	0	0	1	1	1	0	1
1	0	1	3	1	0	1	1	0	0	0	1	1	0	1	1
1	5	1	3	1	0	1	1	0	1	0	1	1	0	1	1
1	6	1	3	1	0	1	0	0	0	0	1	1	0	1	1
1	14	1	3	1	0	1	0	0	0	0	1	1	1	1	1
1	12	1	3	1	0	1	0	0	0	4.30103	1	1	1	1	1
0	5	1	2	1	0	1	0	0	0	0	1	1	0	1	1
1	2	1	3	1	0	1	0	0	0	5.23045	1	1	0	0	1
0	23	0	3	0	1	1	0	0	0	0	1	1	0	0	0
0	0	0	1	0	1	1	0	0	0	3.30103	1	1	1	0	1
1	22	0	1	0	1	1	0	0	0	3.75511	1	0	0	0	0
1	25	0	2	0	1	1	0	0	0	2.98227	1	0	1	0	0
1	10	1	2	0	1	1	0	0	0	3.30103	1	1	0	1	1
0	25	1	2	0	1	1	0	0	0	0	1	1	1	1	0
0	10	1	3	0	1	1	0	0	0	4.34242	1	0	0	1	1
1	6	0	2	0	1	1	1	0	0	4.17609	1	1	0	0	1
0	10	1	2	0	1	1	0	0	1	0	1	0	0	1	1
1	3	1	1	0	1	1	0	0	0	4.78104	1	0	0	1	1
0	7	1	2	0	1	1	1	0	0	1.8451	1	0	1	1	1
1	10	1	2	0	1	1	0	0	0	4.85126	1	1	0	1	1
1	13	0	2	0	1	1	0	0	0	2.65321	1	1	0	1	0
1	15	1	2	0	1	1	0	0	0	3.79934	1	1	0	1	1
1	15	0	3	0	1	1	0	0	0	2.77815	1	1	0	1	1
1	19	0	3	0	1	1	0	0	0	3.49136	1	1	0	0	0
0	14	1	2	0	1	1	0	0	0	4.34947	0	1	1	0	1
1	10	1	3	1	1	1	0	0	0	0	1	1	1	0	1
1	7	0	2	0	1	1	1	0	0	4.4624	1	0	1	0	0
1	16	0	2	0	1	1	0	0	0	0	1	1	1	1	1
1	10	0	2	0	1	1	1	0	0	0	1	1	1	1	1
1	7	0	2	0	1	1	0	0	0	3.51055	1	1	1	1	1
0	0	1	3	0	1	1	1	0	0	2.30103	1	1	1	1	1
1	4	1	3	0	1	1	1	0	0	2.30103	1	1	1	1	1
1	12	1	2	0	1	1	0	0	0	3.72428	1	1	1	1	1
0	18	0	2	0	1	1	0	0	0	0	1	1	1	0	0
0	2	0	1	0	1	1	0	0	0	4.53719	1	1	1	1	1
1	10	1	2	0	1	1	0	0	0	2.90309	1	1	0	0	0
1	11	0	2	0	1	1	0	0	0	3.84634	1	1	1	0	1
1	9	1	2	1	1	1	1	0	0	4.36736	1	1	0	0	1
0	18	1	2	0	1	1	0	0	0	4.70329	1	1	0	1	0
1	11	1	2	0	1	1	0	0	0	0	1	0	0	0	1
1	11	0	2	0	0	1	0	0	0	4.17609	1	1	1	1	1
0	4	0	2	0	1	1	0	0	0	0	1	1	1	1	1
1	20	1	1	0	0	0	0	0	0	3.30103	1	1	0	0	0
0	6	1	2	1	1	1	0	0	0	3.68124	0	0	1	1	1
1	4	0	3	1	0	1	0	0	0	0	1	1	1	1	1
1	4	0	2	0	1	1	1	0	0	0	1	1	1	1	1
1	10	1	3	1	0	1	0	0	0	0	0	0	0	1	1
0	8	1	2	1	0	1	0	0	0	4.8293	1	1	0	1	1
1	9	1	1	1	0	1	0	0	0	0	1	1	1	0	1
1	0	0	3	1	0	1	0	0	0	0	0	0	1	1	1
1	2	1	3	1	0	1	1	0	0	4.5563	1	1	0	1	1
1	17	0	2	0	0	0	0	0	0	3.54407	0	1	1	1	0
1	22	0	2	0	1	1	1	0	1	0	1	0	1	0	0
1	13	1	2	0	1	1	0	0	0	0	1	1	0	0	1
0	6	1	2	0	0	1	0	0	0	5.04139	1	1	1	1	0
1	3	0	2	0	1	1	0	0	1	4.60206	1	1	1	1	1
1	4	1	2	0	0	1	1	0	0	0	1	0	1	1	1
0	15	0	2	0	1	1	0	0	0	0	1	1	0	1	1
1	5	1	3	1	0	1	0	0	0	0	1	1	1	1	1
1	15	1	1	1	0	1	0	0	0	0	1	1	0	0	1
1	4	1	3	1	0	1	0	0	1	0	1	1	1	0	1
1	4	1	2	1	0	1	0	0	1	0	0	0	0	1	1
0	2	1	2	0	1	1	1	0	0	0	1	1	0	0	1
0	1	0	1	0	1	1	0	0	0	0	1	1	0	1	1
1	11	1	2	0	1	1	0	0	0	4.07918	1	1	1	1	1
1	6	0	1	0	1	1	0	0	0	0	1	1	1	0	1
1	9	1	2	0	0	1	0	0	0	0	0	1	1	1	1
0	12	0	1	0	0	1	1	0	0	0	1	1	1	1	1
0	22	0	1	0	0	1	0	0	0	4.25527	1	1	1	1	1
1	3	1	3	0	1	1	0	0	0	0	1	1	0	0	1
0	2	1	2	0	1	1	0	0	0	0	1	1	0	1	1
1	0	1	3	1	0	1	0	0	1	0	1	1	0	1	1
1	9	1	3	1	0	1	0	0	0	0	0	0	0	1	1
1	0	1	2	1	0	1	1	0	0	0	0	0	1	1	1
1	4	1	3	1	0	1	1	0	0	0	1	1	0	1	1
1	0	1	1	0	1	1	1	0	0	3.21484	1	1	1	1	1
0	5	0	1	0	1	1	1	0	0	3.47712	1	1	1	1	1
0	0	1	2	0	1	1	0	0	0	5.47712	1	1	1	1	1
1	6	1	1	0	1	1	1	0	1	4.54654	1	0	1	1	1
1	3	1	2	0	1	1	1	0	0	4.90309	1	1	0	0	1
0	8	0	2	0	0	1	0	0	1	0	1	1	0	1	1
0	4	1	2	0	0	1	0	0	1	5.02471	0	1	0	1	1
0	3	0	1	0	0	1	0	0	1	0	1	1	1	1	1
1	5	1	2	0	0	1	0	0	0	5.47712	1	1	0	1	1
1	3	0	2	0	1	1	0	0	0	4.47712	0	0	1	1	1
1	5	1	2	0	1	1	0	0	0	4.00432	1	1	0	1	1
1	0	0	2	1	1	1	1	0	0	2	1	1	1	1	1
0	7	1	2	0	1	1	1	0	0	5.17609	1	1	0	1	1
1	0	1	2	1	1	1	1	0	0	3.98227	1	1	1	1	1
0	24	0	2	0	1	1	0	0	0	3.8451	0	1	0	1	1
1	1	1	2	0	0	1	1	0	1	5.72428	0	1	0	1	1
1	7	0	1	0	1	1	0	1	1	0	1	1	1	1	1
1	5	1	2	0	1	1	1	0	0	4.17609	1	1	0	1	1
1	0	0	2	0	1	1	0	0	0	4.39794	1	1	1	1	1
1	7	0	1	0	1	1	0	0	1	0	1	1	1	1	1
0	12	1	2	0	0	1	0	0	0	5.17609	1	1	1	0	1
0	15	1	1	0	1	1	0	0	0	3.30103	0	0	1	0	1
1	5	1	2	0	1	1	0	0	0	3.50786	1	1	1	1	1
0	3	1	2	0	1	1	0	0	0	0	0	1	1	1	1
1	6	0	2	0	1	1	0	0	1	3.30103	1	1	0	1	1
0	25	1	1	0	0	1	0	0	0	2	0	0	1	0	0
0	0	1	3	0	1	1	0	0	0	4.92531	0	0	1	1	1
1	0	1	3	0	1	1	1	0	0	4.90849	1	0	1	1	1
0	9	0	2	1	0	1	0	0	1	0	1	1	0	1	1
1	7	0	3	1	0	1	0	0	0	4.80346	1	0	1	0	1
1	7	0	2	1	0	1	0	0	1	0	1	1	1	1	1
1	3	1	3	1	0	1	0	0	1	0	1	1	0	1	1
1	9	0	4	1	0	1	0	0	0	0	1	1	0	1	1
1	1	1	4	1	0	1	1	0	1	0	0	0	1	0	1
1	0	1	3	1	0	1	1	0	1	0	0	0	1	1	1
1	7	0	3	1	0	1	0	0	0	0	1	0	0	1	1
1	3	1	3	1	0	1	0	0	0	0	0	0	1	0	1
1	3	0	4	1	0	1	0	0	1	0	1	1	0	1	1
1	2	1	3	1	0	1	0	0	0	4.34416	0	0	1	0	1
1	5	0	3	1	0	1	0	0	0	0	0	0	1	0	1
1	8	0	3	1	0	1	1	0	0	0	1	1	0	1	1
1	6	1	3	1	0	1	0	0	0	0	1	1	0	1	1
1	3	1	2	0	0	0	0	0	0	2.93952	1	1	0	0	1
1	11	0	2	0	1	1	0	0	0	2.90309	1	1	1	1	1
0	5	1	1	0	1	1	0	0	0	3.81291	1	1	1	0	0
1	3	0	2	0	0	1	1	0	0	3.60206	0	1	1	0	1
0	18	0	2	0	1	1	0	0	0	4	1	1	1	1	1
1	3	1	1	0	1	1	1	0	0	4.08991	1	1	0	1	1
1	7	0	1	0	1	1	0	0	1	0	1	1	0	1	1
1	14	1	2	0	1	1	0	0	0	4.17609	1	1	0	1	1
0	9	0	2	0	1	1	0	0	1	4	1	1	0	1	1
0	1	1	1	0	1	1	0	0	0	1.74036	1	1	1	1	1
0	14	1	1	0	1	1	0	0	0	0	1	1	0	1	1
1	3	1	2	0	1	1	1	0	0	2.47712	1	1	1	1	1
1	11	0	2	0	0	1	0	0	1	0	1	1	1	0	1
0	10	0	1	0	1	1	0	0	0	3.65321	1	1	0	0	1
0	13	0	2	0	1	1	0	0	1	3.02119	1	1	0	0	1
1	14	0	2	0	1	1	0	0	0	3.07918	1	1	0	1	0
0	10	0	2	0	1	1	1	0	1	3.90309	1	0	1	0	1
1	3	0	2	0	1	1	0	0	1	4	1	1	0	0	1
1	1	1	3	0	1	1	1	0	0	2.77815	1	1	1	1	1
1	10	1	2	0	1	1	0	0	0	0	1	1	0	0	1
1	6	1	2	0	1	1	0	0	1	3.39794	1	1	0	1	1
1	4	1	2	0	1	1	0	0	0	4.91169	1	1	1	1	1
0	3	1	1	0	1	1	0	0	0	3.93197	1	1	1	1	1
1	10	0	2	0	1	1	0	0	0	2.74036	1	1	0	0	1
0	17	0	1	0	0	1	0	0	0	1.60206	1	1	0	1	0
1	0	0	2	1	0	1	1	0	1	5.25527	1	1	1	1	1
1	16	1	3	0	1	1	0	0	1	0	1	1	1	0	0
1	11	1	1	0	0	1	0	0	0	0	1	0	0	0	1
1	3	0	2	0	0	1	1	0	1	0	1	1	1	1	1
1	18	1	2	0	0	1	1	0	1	0	1	1	1	0	1
1	0	1	3	0	0	1	1	0	1	3.69897	1	1	0	1	1
0	20	1	2	0	0	1	0	0	0	2.96142	1	0	1	0	0
1	11	0	2	0	0	1	0	0	1	2.77815	1	1	1	1	1
1	27	1	1	0	0	1	0	0	0	0	0	1	1	0	0
1	13	1	1	1	0	1	0	0	0	0	1	1	0	0	1
1	4	1	3	1	0	1	0	0	1	4.77815	0	0	1	1	1
0	4	1	1	0	1	1	1	0	1	3.34242	1	0	0	1	1
1	18	1	2	1	0	1	0	0	0	4.88986	0	0	1	1	1
0	8	1	1	1	0	1	0	0	0	0	0	1	1	0	1
1	7	1	2	1	0	1	0	0	0	0	1	1	1	1	1
1	8	1	1	1	1	1	1	0	0	5.72428	1	1	1	1	1
1	5	0	2	1	1	1	0	0	0	0	1	0	1	1	1
1	8	1	2	1	1	1	0	0	0	4.68124	1	1	0	1	1
1	5	1	1	0	1	1	0	0	0	4.69897	1	1	0	1	1
1	0	0	2	1	0	1	1	0	1	0	1	1	0	1	1
1	2	0	2	1	1	1	0	0	0	3.69897	1	1	0	1	1
1	6	1	3	1	0	1	0	0	0	0	1	1	0	0	1
0	7	1	2	1	0	1	1	0	0	0	0	0	1	1	1
0	3	1	1	0	1	1	1	0	0	3.30103	1	1	0	1	1
1	18	0	1	0	1	0	1	0	0	0	1	1	1	1	1
1	21	0	2	0	0	1	0	0	0	3.56937	1	1	0	0	0
0	6	1	1	0	0	1	0	0	0	4.69897	1	1	1	0	0
1	3	0	2	0	1	1	0	0	0	0	1	1	1	1	1
1	12	1	1	0	0	1	0	0	0	2.69897	1	0	0	1	1
1	16	0	2	0	0	1	0	0	0	4.47712	1	1	1	1	1
0	22	0	1	0	1	1	0	0	0	0	1	1	1	1	0
1	6	1	2	0	0	1	0	0	0	0	1	1	0	1	1
1	6	1	1	0	0	1	1	0	0	3.91116	1	1	0	1	1
0	12	1	2	0	1	1	1	0	0	3.95424	0	0	0	1	1
0	9	1	1	0	1	1	0	0	0	4.2159	1	1	1	1	1
0	26	1	1	0	1	1	0	0	0	3.60206	1	0	0	1	0
0	2	0	1	0	0	1	0	0	0	2.30103	1	1	0	1	1
1	17	1	1	0	1	1	1	0	1	4.68574	1	1	0	0	1
0	2	1	1	0	1	1	0	0	0	4.47712	1	1	0	1	1
0	0	0	1	0	1	1	0	0	0	4.64836	1	1	0	0	1
1	5	1	1	0	1	1	0	0	0	4.49136	1	1	0	1	1
1	10	1	3	1	1	1	0	0	0	0	1	1	1	0	1
1	6	1	3	0	0	1	1	0	0	4.716	0	1	0	1	1
0	19	1	2	0	1	1	0	1	0	3.30103	1	0	1	0	1
1	9	0	1	0	0	1	0	0	0	0	1	1	1	1	1
1	20	1	1	0	1	1	1	0	0	5.30103	1	1	0	1	0
0	0	0	1	0	0	1	1	0	0	2.30103	1	0	0	0	1
1	6	0	1	0	0	1	0	0	0	3	1	0	0	0	0
0	0	0	1	0	0	1	0	0	0	4.47712	1	1	1	1	1
0	0	0	1	0	0	1	1	0	0	2.47712	1	1	1	0	1
0	3	1	1	0	1	1	0	0	0	3	1	0	1	0	1
0	7	0	1	0	0	1	1	0	0	0	1	1	1	1	1
0	11	1	2	0	1	1	1	0	0	3.15836	1	1	1	1	1
0	0	1	3	0	0	1	0	0	0	4.18469	1	1	1	0	1
1	19	0	1	0	1	1	0	0	0	3.4624	1	1	1	1	1
0	0	0	2	0	0	1	0	0	0	4.69897	1	1	1	0	1
0	6	1	1	0	0	1	0	0	1	4.19033	0	1	0	0	1
1	0	0	1	0	0	0	1	0	0	4.60206	1	1	1	1	1
0	18	1	2	0	0	1	0	0	0	6.69897	0	0	1	1	0
1	4	1	3	0	0	1	0	0	0	5.32222	1	1	0	1	1
0	20	0	2	0	0	1	0	0	0	4.87795	1	1	1	1	0
0	3	1	2	0	1	1	1	0	0	4.74429	0	0	1	0	1
1	24	1	2	0	1	1	0	0	0	3.53656	1	1	1	0	0
0	17	0	1	0	0	1	1	0	0	4	1	1	1	1	1
1	6	0	2	0	0	1	0	0	0	5.02531	1	1	1	0	1
1	3	1	3	0	1	1	1	0	0	4.90607	1	0	0	1	1
1	14	1	2	0	0	1	0	0	0	4.77815	1	1	0	1	1
1	4	1	2	0	1	1	1	0	1	4.65321	1	1	1	1	1
1	7	0	3	1	0	1	0	0	0	4.35044	1	0	0	0	1
1	5	1	2	1	0	1	0	1	0	4.62138	1	1	1	0	1
0	0	1	3	1	0	1	0	0	0	4.60206	1	1	1	1	1
0	14	1	3	1	0	1	1	0	0	4.41497	0	1	0	0	1
1	3	0	2	1	0	1	1	0	0	4.07918	0	0	1	1	1
0	5	1	1	1	1	1	0	0	0	4	1	1	0	1	1
1	5	1	1	1	1	1	0	0	0	0	1	0	0	1	1
0	14	0	2	1	0	1	0	0	0	0	1	1	1	1	1
0	12	0	2	1	0	1	0	0	0	5	1	1	1	1	1
1	0	0	1	0	1	1	1	0	0	0	1	1	1	0	1
0	7	1	3	1	0	1	0	0	1	3.30103	1	1	0	0	1
0	12	1	2	1	0	1	0	0	0	0	0	0	1	1	1
1	11	1	2	1	1	1	0	0	0	3.90309	1	1	1	0	1
1	11	1	3	0	1	1	0	0	0	0	1	1	1	1	1
1	3	1	2	1	0	1	0	0	0	0	0	0	1	1	1
0	5	1	2	0	1	1	0	0	0	3.38021	1	0	0	0	1
0	17	0	1	0	1	1	0	0	1	4.31387	1	0	0	0	0
0	17	1	2	0	0	1	0	0	1	3.87506	1	1	1	0	1
1	5	0	2	0	1	1	0	0	0	4	1	1	1	1	1
0	6	1	1	0	0	1	0	0	0	0	0	0	1	1	1
0	17	0	1	1	0	0	0	0	1	0	1	1	1	0	1
0	8	0	2	0	0	1	0	0	0	0	1	1	0	1	1
0	21	1	1	0	0	1	0	0	0	4.25864	1	1	1	0	1
1	19	0	1	0	0	1	0	0	0	4	1	1	0	0	0
1	11	1	3	0	1	1	0	1	0	4	1	0	0	1	1
1	17	1	1	0	1	1	0	0	0	3.30103	1	0	0	0	1
0	10	1	1	0	1	1	1	0	0	0	1	1	0	1	1
0	0	1	2	1	1	1	0	0	0	4.30103	0	0	0	1	1
1	14	1	2	0	1	1	0	0	0	0	1	0	0	0	1
0	13	0	2	0	1	1	0	0	0	4.58546	1	0	0	1	1
0	8	1	2	0	1	1	0	0	0	5.06483	1	1	1	1	1
1	8	0	3	0	0	1	1	0	1	3.69897	1	1	1	1	1
0	22	1	2	1	1	1	0	0	0	4.7432	1	1	1	1	0
0	3	1	2	0	1	1	0	0	0	2.95424	1	1	1	0	1
0	9	1	2	0	1	1	0	0	1	4	1	1	1	1	1
0	0	0	1	0	1	1	0	0	0	3.76343	1	1	1	1	1
0	14	0	1	0	1	1	0	0	0	4.30103	1	1	0	0	1
1	2	1	2	0	1	1	1	1	0	4.08636	1	1	0	1	1
1	23	1	2	0	1	1	0	0	0	4.74511	1	0	0	0	0
0	2	1	2	0	1	1	0	0	0	3	1	0	0	1	1
0	4	0	1	0	1	1	0	0	0	3.73878	0	1	1	0	0
0	1	1	1	0	1	0	1	0	0	3.39794	1	1	1	1	1
1	3	0	2	0	1	1	0	0	0	4.03941	1	1	0	1	1
0	0	0	1	1	1	1	0	0	0	3.40824	0	0	1	1	1
0	21	1	2	0	1	1	0	0	0	0	1	0	0	1	1
0	7	1	2	0	1	1	0	0	0	4.33244	1	1	1	0	1
0	5	0	2	0	0	1	0	0	0	0	1	1	0	1	1
0	13	1	1	0	0	1	0	1	0	0	1	1	1	0	1
1	7	1	2	0	1	1	0	0	1	4.39094	1	1	0	1	1
0	11	1	2	0	1	1	0	0	1	4.45356	1	0	0	1	1
1	1	1	2	1	0	1	0	0	0	4.16909	1	0	1	1	1
0	22	1	2	0	0	1	0	0	1	3.2833	1	1	0	1	0
0	26	0	1	0	1	1	0	0	0	0	0	1	1	0	1
0	11	1	2	0	1	1	0	0	1	4.21617	1	0	1	1	1
1	6	0	2	1	0	1	1	0	0	0	1	1	1	1	1
0	17	1	2	0	1	1	0	0	0	4	1	1	0	0	0
0	1	1	2	1	0	1	1	0	0	4.95424	1	0	1	1	1
1	3	1	2	1	0	1	0	0	0	0	1	1	0	1	1
0	19	0	2	1	0	1	0	0	0	0	1	0	0	1	1
1	3	1	3	1	0	1	0	0	1	0	1	1	0	0	1
0	19	1	2	1	1	1	0	0	0	0	1	0	0	0	0
1	4	0	3	1	1	1	0	0	0	0	1	1	0	0	1
0	2	1	3	1	0	1	0	0	0	0	0	0	1	0	1
0	3	0	2	1	1	1	0	0	0	4.38021	1	0	1	0	0
0	21	1	3	1	0	1	0	0	0	0	0	0	0	0	1
1	20	1	3	1	0	1	0	0	0	3.23045	1	1	0	0	1
1	9	0	2	0	1	1	0	1	0	4.17609	1	1	1	1	1
1	11	1	2	1	1	1	0	0	0	0	1	0	0	0	1
1	1	1	2	1	0	1	0	0	0	0	1	1	1	1	1
1	6	1	2	1	0	1	0	0	1	4.44716	1	1	0	1	1
1	16	1	3	1	0	1	0	0	1	0	1	1	1	0	1
1	2	1	3	1	0	1	1	0	0	4.30103	1	0	0	1	1
1	0	1	1	0	0	1	1	0	0	0	1	1	0	1	1
0	13	0	3	1	0	1	0	0	1	0	1	1	0	0	1
1	4	0	2	1	0	1	0	0	0	0	1	1	1	0	1
1	6	1	2	1	0	1	0	0	0	0	1	1	1	1	1
1	5	0	3	1	0	1	1	0	0	0	1	1	1	1	1
1	10	1	2	1	0	1	0	0	0	0	1	1	0	1	1
1	0	0	2	1	0	1	1	0	0	0	0	0	1	0	1
1	5	0	2	1	0	1	0	0	0	0	1	1	0	0	1
0	6	0	3	1	0	1	0	0	0	5.17026	1	1	0	1	1
1	24	0	4	1	0	1	0	0	0	4.5563	0	1	0	0	0
0	20	0	2	1	1	1	0	0	0	0	0	0	1	0	0
1	5	1	3	1	0	1	1	0	0	0	1	1	1	0	1
1	11	0	3	1	0	1	0	0	0	0	1	0	0	0	1
1	1	1	2	1	0	1	0	0	0	0	0	1	0	1	1
1	10	1	3	1	0	1	0	0	0	0	1	0	0	0	1
0	5	1	2	1	1	1	1	0	0	0	1	1	1	1	1
1	9	0	3	1	0	1	0	0	0	0	1	0	0	0	0
0	14	0	2	0	0	1	0	0	0	3.39794	1	1	1	1	1
0	22	1	1	0	0	1	0	0	0	3.07918	1	1	0	1	1
1	24	1	1	0	1	1	0	0	0	3.5682	1	0	0	0	1
1	11	0	1	0	1	1	0	0	0	3.84819	1	0	0	1	0
0	3	0	1	0	1	1	1	0	0	4.31597	1	0	0	0	0
1	0	1	1	0	1	1	0	0	0	4.04532	1	1	0	1	1
0	10	1	1	0	1	1	1	0	0	2.90309	1	1	0	1	1
1	20	1	1	0	1	1	0	0	0	4.03543	1	1	1	1	0
0	14	0	1	0	1	1	0	0	0	3.62325	1	1	1	0	0
0	20	0	1	0	1	1	1	0	0	3.25527	1	0	0	0	1
1	15	0	1	0	1	1	0	0	0	3.77685	1	0	0	1	1
1	28	1	1	0	1	1	0	0	0	3.32222	1	0	0	1	0
1	8	1	1	0	1	1	0	0	0	4.4456	1	0	0	1	1
1	16	0	1	0	0	1	0	0	0	4.16137	0	0	0	1	0
1	24	1	1	0	0	1	0	0	0	5.21251	1	0	0	1	1
1	10	0	1	0	0	1	0	0	0	3.23045	1	1	0	1	1
1	2	0	1	0	0	1	1	0	0	3.09691	1	1	1	1	1
1	8	0	2	0	1	1	0	0	0	3.39794	1	1	1	1	1
1	10	0	1	0	0	1	1	0	0	0	1	1	0	1	1
1	15	0	1	0	0	1	0	0	0	0	1	1	1	1	1
1	14	0	1	0	1	1	0	0	1	3.57171	1	1	0	1	1
0	13	0	1	0	0	1	1	0	0	3.11394	1	1	0	1	1
1	0	0	1	0	0	1	1	0	1	3.59106	1	1	0	1	1
1	12	0	1	0	0	0	0	0	0	3.70714	1	1	1	1	1
1	10	0	2	0	0	1	0	0	1	4.60206	1	1	0	1	1
0	21	1	2	0	1	1	0	0	0	4.91803	1	1	1	1	1
0	4	1	2	0	1	1	0	0	0	2.77815	1	1	0	1	1
1	8	0	1	0	0	1	0	0	0	3.53782	1	1	1	1	1
1	13	0	2	1	0	1	1	0	0	0	1	0	1	1	1
1	7	0	2	0	1	1	0	0	0	3.93298	1	0	1	1	1
1	18	0	1	0	1	1	0	0	0	3.57287	1	1	0	0	1
0	8	1	2	1	0	0	0	0	0	4.77815	0	0	1	0	1
0	8	0	1	1	0	1	0	0	0	0	1	1	0	0	1
1	2	1	2	1	0	1	0	0	0	0	1	1	0	1	1
1	4	0	2	1	0	1	0	0	1	0	1	1	1	1	1
1	4	0	1	1	0	1	0	0	0	0	1	1	1	1	1
1	6	0	2	1	0	1	0	0	0	5.0167	1	1	0	1	1
1	2	1	3	1	0	1	0	0	1	0	0	0	1	0	1
1	12	1	3	1	0	1	0	0	0	3.30103	1	1	0	1	0
1	6	1	3	0	1	1	0	0	0	4.47712	0	1	1	1	1
0	9	0	1	0	0	1	0	0	0	5.38238	1	1	1	0	1
0	2	1	2	0	1	1	0	0	1	4.4908	1	1	1	1	1
1	3	1	2	0	0	1	1	0	1	4.47712	1	1	1	1	1
0	11	1	3	1	1	1	0	0	1	0	0	1	1	1	1
0	7	1	2	0	1	1	0	0	0	0	1	1	1	1	1
0	12	0	3	0	0	1	0	0	0	3.87506	0	1	1	0	1
1	12	1	3	0	0	1	0	0	0	3.95424	1	1	1	1	1
0	0	0	2	0	0	1	0	0	0	4.18184	1	1	1	1	1
1	3	0	2	1	0	1	0	0	0	3.69897	1	1	1	1	1
0	4	0	2	1	0	1	0	0	0	0	1	1	1	1	1
1	10	0	3	1	0	1	0	0	1	3.5563	0	0	1	1	1
1	13	1	2	1	1	1	0	0	0	0	1	1	1	1	1
1	4	0	2	1	0	1	0	0	0	0	1	1	1	1	1
1	4	0	4	1	0	1	0	0	0	0	0	1	1	1	1
1	4	1	3	1	0	1	0	0	0	5.30103	0	0	1	1	1
0	10	1	1	1	0	1	1	0	0	4.77815	1	1	1	1	1
[truncated: 1,048 more rows]
